# Supplementary material for: Increasing rates of erm(B) and erm(N) in human Campylobacter coli and Campylobacter jejuni erythromycin-resistant isolates between 2018 and 2023 in France
Source: Antimicrob Agents Chemother. 2024 Dec 31;69(2):e01668-24. doi: 10.1128/aac.01668-24 (PMC11823653; doi:10.1128/aac.01668-24)
Supplement: Table S1 — Complete data table of all French erythromycin-resistant clinical isolates of C. jejuni and C. coli analyzed in the study. [file aac.01668-24-s0001.xlsx]

## Sheet: Sheet1
Supp. Table 1: Complete data table of every French erythromycin-resistant clinical isolates of C. jejuni and C. coli analyzed in the study.
								Raw data		Assembly data			MLST									Phenotypic AST		Molecular AST; (p) = plasmid												Patient data
Genome ID	Isolate ID	ENA accession number (Project number: PRJEB79030)	Sample date (DD/MM/YYYY)	Year	Sequencing technology	Species	ANI score (%)	Cov on reference (%)	Mean sequencing depth	Genome size	No of contigs	GC %	aspA	glnA	gltA	glyA	pgm	tkt	uncA	ST	CC	ERY Etest (ERY dilution) (mg/L)	ERY disk diffusion (cm)	Erythromycin	Plasmid	Ampicillin	Ciprofloxacin	Tetracycline	Gentamicin	Amox-clavulanic acid	Kanamycin	Streptomycin	Spectinomycin	Chloramphenicol	Lincosamide	Patient age	Patient DDN	Patient sex	French region	Region code	Sample	Contamination
CNRERY-00673	2018/0187	CAXRLM010000000	05/02/2018	2018	HiSeq 4000	Campylobacter coli	98.842	84.279	114.395	1 701 362	25	31.32	33	39	30	82	104	56	17	827	828	≥256 (>8192)	6	23S-A2074G		OXA-489 | G57T	GyrA-T86I	tet(O)								14	10/03/2003	Male	South-West	33200	Stools	Chicken
CNRERY-00674	2018/1062	CAXRQC010000000	19/06/2018	2018	HiSeq 4000	Campylobacter coli	98.842	83.952	115.355	1 659 385	33	30.12	33	38	30	79	113	43	17	5380	828	≥256	7	23S-A2075G		OXA-193 | G57T	GyrA-T86I	tet(O)								10	12/05/2008	Male	East	68200	Stools	Chicken
CNRERY-00675	2018/2008	CAXRVP010000000	05/09/2018	2018	HiSeq 4000	Campylobacter coli	98.743	84.193	183.231	1 781 489	30	30.43	33	39	30	82	113	44	17	872	828	≥256	6	23S-A2075G		OXA-193 | G57T	GyrA-T86I	tet(O)				ANT(6)-Ig				2	08/07/2016	Male	South-West	31210	Stools	Chicken
CNRERY-00676	2018/2034	CAXRUY010000000	29/08/2018	2018	HiSeq 4000	Campylobacter coli	98.639	87.567	155.127	1 733 554	28	30.11	33	39	30	79	113	47	17	860	828	≥256	6	23S-A2075G		OXA-193 | G57T	GyrA-T86I	tet(O)				ANT(6)-Ig				17	14/01/2001	Male	Paris	95270	Stools	Chicken
CNRERY-00677	2018/2141	CAXRTN010000000	17/09/2018	2018	HiSeq 4000	Campylobacter coli	98.748	87.508	252.852	1 776 775	34	30.91	33	39	30	82	113	44	17	872	828	≥256	6	23S-A2075G		OXA-489 | G57T	GyrA-T86I	tet(O)				ANT(6)-If-aadE	ANT(9)-Ic-aad9			44	10/03/1974	Male	East	67840	Stools	Chicken
CNRERY-00678	2018/2195	CAXRNH010000000	23/08/2018	2018	HiSeq 4000	Campylobacter coli	98.738	83.794	722.27	1 682 910	30	31.03	33	39	65	140	104	43	17	1600	828	≥256	6	23S-A2075G		OXA-489 | G57T	GyrA-T86I	tet(O)								46	29/02/1972	Male	South-West	31000	Stools	Chicken
CNRERY-00679	2018/2289	CAXRUS010000000	08/10/2018	2018	HiSeq 4000	Campylobacter coli	98.709	85.026	205.21	1 806 776	54	27.78	33	39	30	79	163	43	41	-	-	≥256	6	23S-A2075G		OXA-193 | G57T	GyrA-T86I	tet(O)								24	25/06/1994	Female	North-East	51100	Stools	Chicken
CNRERY-00680	2018/2656	CAXRTV010000000	29/11/2018	2018	HiSeq 4000	Campylobacter coli	98.943	86.338	38.659	1 752 981	38	30.89	33	39	30	78	113	43	17	1108	828	≥256	6	23S-A2075G	Yes	OXA-193 | G57T	GyrA-T86I	tet(O-32-O)			APH(3')-IIIa	(p) ANT(6)-Ig;ANT(6)-If-aadE	ANT(9)-Ic-aad9			27	29/04/1991	Female	West	56530	Stools	Pork
CNRERY-00681	2018/2697	CAXRTG010000000	12/12/2018	2018	HiSeq 4000	Campylobacter coli	98.978	82.284	104.029	1 732 718	24	32.04	33	39	30	79	113	47	17	860	828	≥256	6	23S-A2075G	Yes	OXA-193 | new-promoter	GyrA-T86I	tet(O)	APH(2'')-If;AAC(6')-Ie-APH(2'')		APH(3')-IIIa	ANT(6)-If-aadE	ANT(9)-Ic-aad9	pC589		60	13/04/1958	Female	East	71530	Stools	Chicken
CNRERY-00683	2019/0191	CAXRVM010000000	06/02/2019	2019	HiSeq 4000	Campylobacter coli	98.82	84.265	126.336	1 705 949	26	33.19	33	39	30	82	113	35	263	9840	828	≥256 (256)	6	erm(N)		OXA-193 | G57T	GyrA-T86I	tet(O-32-O)	APH(2'')-IIIa		APH(3')-IIIa	ANT(6)-If-aadE	spw;ANT(9)-Ic-aad9			4	03/12/2014	Male	South	11100	Stools	Chicken
CNRERY-00695	2019/2001	CAXRSP010000000	27/08/2019	2019	HiSeq 4000	Campylobacter coli	98.825	82.313	119.72	1 667 185	25	33.88	33	39	30	82	113	35	263	9840	828	≥256 (128)	6	erm(N)		OXA-193 | G57T	GyrA-T86I	tet(O-32-O)	APH(2'')-IIIa		APH(3')-IIIa	ANT(6)-If-aadE	spw;ANT(9)-Ic-aad9			14	29/07/2005	Female	Center	3310	Stools	Pork
CNRERY-00703	2018/0030H	CAXRTX010000000	16/01/2018	2018	HiSeq 4000	Campylobacter coli	98.743	86.523	239.965	1 710 090	36	29.5	33	39	30	82	113	44	17	872	828	≥256	6	23S-A2075G		OXA-489 | G57T	GyrA-T86I;GyrA-D90N	tet(O)								80	12/05/1937	Female	South-East	6400	Stools	Chicken
CNRERY-00704	2018/0065H	CAXRTO010000000	12/02/2018	2018	HiSeq 4000	Campylobacter coli	98.829	84.187	124.838	1 701 774	27	31.33	33	39	30	82	104	56	17	827	828	≥256 (>8192)	6	23S-A2074G		OXA-489 | G57T	GyrA-T86I	tet(O)								14	10/03/2003	Male	South-West	33000	Stools	Chicken
CNRERY-00705	2018/0417H	CAXRUH010000000	21/06/2018	2018	HiSeq 4000	Campylobacter coli	98.16	84.427	177.327	1 796 668	51	29.47	33	39	30	115	23	43	17	-	-	≥256	6	23S-A2075G		OXA-193 | G57T	GyrA-T86I;GyrA-D90N	tet(O)								47	09/02/1971	Male	Paris	93400	Stools	Chicken
CNRERY-00706	2018/0534H	CAXRQE010000000	26/07/2018	2018	HiSeq 4000	Campylobacter coli	99.059	88.51	398.09	1 723 141	23	30.52	33	38	30	238	104	43	36	2097	828	≥256	7	23S-A2075G		OXA-193 | G57T	GyrA-T86I	tet(O-M-O)								2	10/07/2016	Male	South-West	33000	Stools	Pork
CNRERY-00707	2018/0590H	CAXRVA010000000	29/06/2018	2018	HiSeq 4000	Campylobacter coli	98.735	86.105	178.85	1 698 122	31	31.61	33	39	30	82	113	44	17	872	828	≥256	7	23S-A2075G		OXA-489 | G57T	GyrA-T86I	tet(O)				ANT(6)-If-aadE	ANT(9)-Ic-aad9			82	07/05/1936	Female	East	1360	Stools	Chicken
CNRERY-00708	2018/0857H	CAXROC010000000	04/10/2018	2018	HiSeq 4000	Campylobacter coli	98.698	83.987	277.728	1 738 194	34	30.71	33	39	30	82	113	44	17	872	828	≥256	6	23S-A2075G		OXA-193 | G57T	GyrA-T86I	tet(O)				ANT(6)-Ig				66	24/08/1952	Female	South	9300	Stools	Chicken
CNRERY-00710	2019/0079H	CAXRTM010000000	21/02/2019	2019	HiSeq 4000	Campylobacter coli	98.771	85.784	175.787	1 733 348	29	30.21	33	39	30	82	113	44	17	872	828	≥256	6	23S-A2075G		OXA-193 | G57T	GyrA-T86I	tet(O)				ANT(6)-Ig				15	11/05/2003	Male	South	66270	Stools	Chicken
CNRERY-00711	2019/0242H	CAXRVH010000000	06/05/2019	2019	HiSeq 4000	Campylobacter coli	99.063	88.132	272.894	1 729 542	24	31.75	33	38	30	238	104	43	36	2097	828	≥256	6	23S-A2075G		OXA-193 | G57T	GyrA-T86I	tet(O-M-O)	APH(2'')-IIIa		APH(3')-IIIa	ANT(6)-If-aadE	spw			16	18/11/2002	Female	West	29910	Stools	Pork
CNRERY-00712	2019/0320H	CAXRVS010000000	07/06/2019	2019	HiSeq 4000	Campylobacter coli	99.068	85.557	2501.466	1 708 030	31	31.45	33	39	30	82	104	43	17	828	828	≥256	6	23S-A2075G		OXA-193 | G57T	GyrA-T86I	tet(O-M-O)			APH(3')-IIIa	ANT(6)-If-aadE;SAT-4	ANT(9)-Ic-aad9			24	15/10/1994	Male	South-East	6000	Stools	Pork
CNRERY-00714	2019/0973H	CAXRPF010000000	02/11/2019	2019	HiSeq 4000	Campylobacter jejuni	97.124	86.35	135.079	1 759 602	49	29.2	63	34	27	33	45	5	7	6	-	≥256 (4096)	6	23S-A2074T			GyrA-T86R									13	29/04/2006	Male	South-West	47200	Stools	Environment
CNRERY-00715	2018/0116	CAXROQ010000000	27/01/2018	2018	HiSeq 4000	Campylobacter jejuni	97.679	91.517	288.848	1 743 070	39	28.87	9	17	5	10	350	3	3	2274	-	≥256	6	23S-A2075G		OXA-193 | no mutation	GyrA-T86I	tet(O)								67	20/04/1950	Male	North	76960	Stools	Chicken
CNRERY-00716	2018/1793	CAXRQD010000000	16/08/2018	2018	HiSeq 4000	Campylobacter jejuni	97.58	90.15	229.026	1 696 575	39	30.18	2	17	5	2	10	59	6	6461	353	≥256	6	23S-A2075G		OXA-193 | G57T	GyrA-T86I	tet(O-32-O)				ANT(6)-If-aadE				74	26/03/1944	Female	Center	18100	Stools	Chicken
CNRERY-00717	2018/2533	CAXRRS010000000	10/11/2018	2018	HiSeq 4000	Campylobacter jejuni	97.708	91.338	297.457	1 723 657	83	28.29	8	2	2	212	153	253	147	2328	-	≥256	6	23S-A2075G		OXA-193 | no mutation	GyrA-T86I	tet(O)								50	01/04/1968	Female	East	67510	Stools	Chicken
CNRERY-00722	2018/0061H	CAXRQM010000000	29/01/2018	2018	HiSeq 4000	Campylobacter jejuni	97.509	91.465	232.932	1 755 835	49	30.12	9	10	5	10	22	3	6	2066	52	≥256 (8192)	6	23S-A2074G			GyrA-T86I									66	12/04/1951	Female	South-East	7400	Blood	Chicken
CNRERY-00725	2019/0511H	CAXRRG010000000	12/07/2019	2019	HiSeq 4000	Campylobacter jejuni	97.758	87.518	112.724	1 596 031	26	32.31	346	2	3	4	5	9	3	6532	42	≥256 (>8192)	6	23S-A2074C			GyrA-T86I	tet(O-32-O)				ANT(6)-If-aadE				59	07/04/1960	Male	North	59246	Stools	Ruminant
CNRERY-00739	2018/0052H	CAXRPW010000000	29/01/2018	2018	HiSeq 4000	Campylobacter coli	98.807	84.368	164.077	1 701 094	23	31.43	33	39	30	82	113	44	-	-	-	≥256	6	23S-A2075G		OXA-489 | G57T	GyrA-T86I	tet(O)				ANT(6)-Ig				60	01/07/1957	Male	South-East	84210	Blood	Chicken
CNRERY-00748	2018/0008H	CAXRQX010000000	09/01/2018	2018	HiSeq 4000	Campylobacter coli	98.484	84.803	122.682	1 680 299	16	31.81	33	39	30	1018	104	43	17	12206	828	≥256 (8192)	6	23S-A2075G			GyrA-T86I	tet(O)								47	14/09/1970	Female	South-West	33160	Stools	Chicken
CNRERY-00836	2019/0773	CAXRSQ010000000	10/05/2019	2019	Iseq 100	Campylobacter coli	98.752	84.011	13.792	1 710 447	31	31.94	33	39	30	79	113	47	17	860	828	≥256 (256)	6	erm(B)	Yes	OXA-193 | G57T	GyrA-T86I	tet(O-M-O)	AAC(6')-Ie-APH(2'')		APH(3')-IIIa	ANT(6)-If-aadE	ANT(9)-Ic-aad9	pC589		57	25/03/1962	Male	North	80260	Stools	Chicken
CNRERY-00859	2019/0051	CAXRNC010000000	11/01/2019	2019	Iseq 100	Campylobacter coli	98.739	82.453	53.86	1 682 816	27	31.81	33	-	30	115	113	43	17	-	-	16 (12)	16	erm(N)		OXA-193 | G57T	GyrA-T86I	tet(O-32-O)				ANT(6)-If-aadE	ANT(9)-Ic-aad9			6	21/10/2012	Female	South	11800	Stools	Chicken
CNRERY-00883	2018/1149	CAXRTY010000000	29/06/2018	2018	Iseq 100	Campylobacter coli	98.996	86.735	11.257	1 676 525	34	31.59	53	38	30	82	113	43	17	-	-	128 (128)	15	erm(B)		OXA-193 | no mutation	GyrA-T86I	tet(O)				ANT(6)-Ig	ANT(9)-Ic-aad9		lnu(C)	43	24/10/1974	Male	South-West	31220	Stools	Pork
CNRERY-00886	2018/0843H	CAXRWF010000000	04/10/2018	2018	Iseq 100	Campylobacter jejuni	97.297	87.374	18.445	2 571 383	855	51.94	296	34	27	33	697	545	213	7010	-	≥256 (8192)	6	23S-A2074T			GyrA-T86I	(p) tet(O)								43	25/09/1975	Male	Paris	75018	Stools	Environment
CNRERY-00906	2020/0257	CAXRNQ010000000	29/02/2020	2020	HiSeq 4000	Campylobacter coli	98.752	86.031	125.954	1 699 977	26	31.65	33	39	30	82	113	44	17	872	828	≥256	6	23S-A2075G		OXA-489 | G57T	GyrA-T86I	tet(O)				ANT(6)-If-aadE	ANT(9)-Ic-aad9			9	24/11/2010	Female	North	59600	Stools	Chicken
CNRERY-00918	2020/0448H	CAXRTK010000000	08/07/2020	2020	HiSeq 4000	Campylobacter coli	98.733	84.402	129.538	1 651 265	35	29.54	33	39	30	79	113	47	17	860	828	≥256 (8192)	7	23S-A2074G		OXA-193 | no mutation		tet(O)								68	12/12/1951	Female	Center	23000	Stools	Chicken
CNRERY-00920	2020/0472	CAXRNI010000000	06/05/2020	2020	HiSeq 4000	Campylobacter coli	98.722	82.508	138.344	1 693 864	30	30.67	33	39	30	82	113	43	17	829	828	≥256	6	23S-A2075G		OXA-193 | G57T	GyrA-T86I	tet(O)				ANT(6)-Ig				67	21/12/1952	Female	Center	63122	Stools	Pork
CNRERY-00941	2020/0862H	CAXRPX010000000	28/09/2020	2020	HiSeq 4000	Campylobacter coli	96.859	82.48	135.061	1 719 193	26	30.19	103	195	103	140	459	164	79	5392	1150	≥256	6	23S-A2075G		OXA-193 | G57T	GyrA-T86I	tet(W)								4	07/08/2016	Male	South-East	6270	Stools	Chicken
CNRERY-01066	2020/0902H	CAXROU010000000	04/10/2020	2020	HiSeq 4000	Campylobacter jejuni	97.156	88.128	377.096	1 760 822	46	29.89	63	34	27	33	45	5	7	6	-	≥256	6	23S-A2074T			GyrA-T86R									76	14/04/1944	Male	Paris	92300	Blood	Environment
CNRERY-01112	211052355601	CAXRQH010000000	15/05/2021	2021	Iseq 100	Campylobacter coli	98.77	86.007	15.697	1 749 466	33	31.15	33	39	30	82	113	44	17	872	828	≥256	6	23S-A2075G		OXA-489 | G57T	GyrA-T86I	tet(O)				ANT(6)-If-aadE	ANT(9)-Ic-aad9			8	14/07/2012	Male	Center	37550	Stools	Chicken
CNRERY-01138	211110597401	CAXRVC010000000	28/09/2021	2021	Iseq 100	Campylobacter coli	98.814	85.571	338.21	1 713 464	15	31.73	33	38	30	82	104	43	36	1556	828	16 (32)	11	erm(N)		OXA-193 | G57T	GyrA-T86I	tet(O)				ANT(6)-Ig				19	13/04/2002	Female	South-West	31170	Stools	Pork
CNRERY-01143	211116799601	CAXRSC010000000	06/04/2021	2021	Iseq 100	Campylobacter jejuni	97.602	87.156	19.279	1 656 982	24	30.88	-	4	5	2	2	1	5	-	-	≥256 (>8192)	6	23S-A2074C		OXA-193 | G57T	GyrA-T86I;GyrA-D90N		16S-A1358G							70	05/10/1950	Male	West	86140	Blood	Ruminant
CNRERY-01157	211097325401	CAXRTB010000000	22/09/2021	2021	Iseq 100	Campylobacter coli	98.825	85.637	75.595	1 713 013	18	31.11	33	38	30	82	104	43	36	1556	828	16 (32)	12	erm(N)		OXA-193 | G57T	GyrA-T86I	tet(O)				ANT(6)-Ig				62	24/12/1958	Male	South-East	26216	Blood	Pork
CNRERY-01165	221030942601	CAXRNB010000000	15/03/2022	2022	Iseq 100	Campylobacter coli	98.762	90.489	21.537	1 818 859	30	31.37	33	39	30	79	112	64	17	5507	828	≥256 (>8192)	8	erm(B)		OXA-193 | no mutation	GyrA-T86I	tet(O)	AAC(6')-Ie-APH(2'')			ANT(6)-If-aadE	ANT(9)-Ic-aad9			23	15/04/1998	Female	Center	19450	Stools	Chicken
CNRERY-01176	221015076901	CAXRVB010000000	28/01/2022	2022	Iseq 100	Campylobacter coli	98.66	81.775	6.376	1 685 436	34	30.38	33	39	30	82	113	43	17	829	828	≥256	6	23S-A2075G		OXA-193 | G57T	GyrA-T86I;GyrA-D90Y	tet(O)				ANT(6)-Ig				69	21/12/1952	Female	Center	63122	Blood	Pork
CNRERY-01184	211038377701	CAXROJ010000000	06/04/2021	2021	NovaSeq 6000	Campylobacter jejuni	97.562	89.39	227.581	1 715 671	22	31.23	1	4	2	2	6	3	17	61	61	≥256	6	23S-A2074C		OXA-193 | no mutation	GyrA-T86I									89	15/05/1931	Female	South	66750	Stools	Ruminant
CNRERY-01309	211025211401	CAXRUZ010000000	26/02/2021	2021	NovaSeq 6000	Campylobacter coli	98.698	86.147	191.906	1 750 274	25	31.76	33	39	30	82	113	44	17	872	828	≥256 (8192)	6	23S-A2075G		OXA-489 | G57T	GyrA-T86I	tet(O)				ANT(6)-If-aadE	ANT(9)-Ic-aad9			46	15/01/1975	Male	East	88120	Stools	Chicken
CNRERY-01328	221069257101	CAXRPO010000000	29/06/2022	2022	NovaSeq 6000	Campylobacter coli	98.5	86.808	718.264	1 753 332	22	31.64	33	39	30	79	113	43	17	832	828	≥256	6	23S-A2075G		OXA-193 | G57T	GyrA-T86I	tet(O)								4	03/06/2018	Female	South-East	6130	Stools	Chicken
CNRERY-01330	221058806301	CAXRMF010000000	25/05/2022	2022	NovaSeq 6000	Campylobacter coli	98.802	84.19	254.14	1 699 831	21	31.86	33	39	30	82	113	44	17	872	828	≥256	6	23S-A2075G		OXA-489 | G57T	GyrA-T86I	tet(O)				ANT(6)-If-aadE	ANT(9)-Ic-aad9			7	28/02/2015	Male	North	59200	Stools	Chicken
CNRERY-01332	221063386001	CAXRVT010000000	09/06/2022	2022	NovaSeq 6000	Campylobacter coli	98.837	83.939	162.952	1 727 002	18	32.22	33	39	30	79	113	35	17	1666	828	≥256 (>8192)	6	erm(B)		OXA-193 | G57T	GyrA-T86I	tet(O-32-O)				ANT(6)-If-aadE	ANT(9)-Ic-aad9			20	05/11/2001	Male	East	67660	Stools	Chicken
CNRERY-01333	221066019901	CAXRVE010000000	17/06/2022	2022	NovaSeq 6000	Campylobacter coli	98.785	83.553	98.069	1 709 765	14	31.93	33	39	30	82	104	56	17	827	828	≥256	6	23S-A2075G	Yes	OXA-193 | no mutation	GyrA-T86I	(p) tet(O)	(p) APH(2'')-Ii1		(p) APH(3')-IIIa	ANT(6)-Ig				94	05/04/1928	Female	East	71400	Stools	Chicken
CNRERY-01334	221069709601	CAXRLN010000000	30/06/2022	2022	NovaSeq 6000	Campylobacter coli	98.673	87.019	251.783	1 737 126	16	32.69	33	39	30	82	104	56	17	827	828	≥256	6	23S-A2075G	Yes	OXA-193 | no mutation	GyrA-T86I	(p) tet(O)	(p) APH(2'')-Ii1		(p) APH(3')-IIIa	ANT(6)-Ig				74	03/07/1947	Male	South-West	40200	Stools	Chicken
CNRERY-01336	221073931401	CAXRQL010000000	06/07/2022	2022	NovaSeq 6000	Campylobacter coli	98.832	84.536	114.926	1 711 371	28	31.89	33	38	30	82	104	117	17	1413	828	≥256	6	23S-A2075G		OXA-193 | G57T	GyrA-T86I	tet(O-32-O)	apmA			ANT(6)-If-aadE;ANT(6)-Ig	ANT(9)-Ic-aad9		lnu(C)	39	24/06/1983	Male	South-West	24800	Stools	Pork
CNRERY-01337	221074729801	CAXRMD010000000	15/07/2022	2022	NovaSeq 6000	Campylobacter jejuni	97.566	88.163	300.348	1 683 809	14	31.5	9	2	4	62	4	133	6	990	257	≥256 (8192)	6	23S-A2074G		OXA-466 | new-promoter	GyrA-T86I	tet(O-32-O)								72	13/10/1949	Female	East	1000	Stools	Chicken
CNRERY-01338	221075809101	CAXRPT010000000	24/06/2022	2022	NovaSeq 6000	Campylobacter coli	98.422	85.81	1016.15	1 733 071	21	31.62	33	39	30	79	113	43	17	832	828	≥256	6	23S-A2075G				tet(O)								43	24/03/1979	Female	South-East	38590	Stools	Chicken
CNRERY-01339	221080378701	CAXRLO010000000	31/07/2022	2022	NovaSeq 6000	Campylobacter coli	98.51	91.102	331.547	1 917 284	31	31.35	33	39	30	82	104	56	17	827	828	≥256	6	23S-A2075G		OXA-461 | G57T	GyrA-T86I	tet(O)	APH(2'')-Ih		APH(3')-IIIa	ANT(6)-Ig	ANT(9)-Ic-aad9			63	27/01/1959	Female	East	67640	Stools	Chicken
CNRERY-01340	221081106301	CAXRPZ010000000	05/08/2022	2022	NovaSeq 6000	Campylobacter coli	98.804	82.222	189	1 649 857	18	32.78	33	39	30	82	113	35	17	899	828	≥256 (256)	6	erm(N)		OXA-193 | G57T	GyrA-T86I	tet(O)								16	07/03/2006	Male	South-West	47300	Stools	Chicken
CNRERY-01342	221084014402	CAXRMH010000000	06/08/2022	2022	NovaSeq 6000	Campylobacter coli	98.657	85.558	264.794	1 748 997	22	32.64	33	39	30	82	104	206	17	1770	828	≥256	6	23S-A2075G		OXA-193 | G57T	GyrA-T86I	tet(O-32-O)			APH(3')-IIIa	ANT(6)-If-aadE;SAT-4				41	12/08/1980	Male	East	69200	Stools	Chicken
CNRERY-01343	221084026501	CAXRQQ010000000	09/08/2022	2022	NovaSeq 6000	Campylobacter coli	98.299	89.512	294.344	1 920 705	76	28.74	33	176	30	82	104	206	17	-	-	≥256	6	23S-A2075G	Yes	OXA-489 | G57T	GyrA-T86I	(p) tet(O)			APH(3')-IIIa	SAT-4;ANT(6)-If-aadE	ANT(9)-Ic-aad9			1	03/06/2021	Male	Paris	93600	Stools	Chicken
CNRERY-01344	221084776101	CAXRLP010000000	18/08/2022	2022	NovaSeq 6000	Campylobacter coli	98.83	89.249	683.309	1 840 841	45	30.76	33	38	30	82	104	35	17	1096	828	≥256	6	23S-A2075G			GyrA-T86I	tet(O-M-O)			APH(3')-IIIa	ANT(6)-If-aadE;SAT-4	ANT(9)-Ic-aad9			17	24/06/2005	Male	East	1310	Stools	Pork
CNRERY-01345	221085214101	CAXRPU010000000	20/08/2022	2022	NovaSeq 6000	Campylobacter coli	98.678	85.62	128.021	1 780 931	28	30.57	33	176	103	79	113	47	17	-	-	≥256	6	23S-A2075G		OXA-193 | G57T	GyrA-T86I	tet(O)			APH(3')-IIIa	SAT-4	ANT(9)-Ic-aad9			19	04/10/2002	Female	East	74940	Stools	Chicken
CNRERY-01346	221085216001	CAXRQA010000000	16/08/2022	2022	NovaSeq 6000	Campylobacter coli	98.78	81.769	203.782	1 643 683	14	32.71	33	39	30	82	113	35	263	9840	828	≥256 (128)	6	erm(N)		OXA-193 | G57T	GyrA-T86I	tet(O)								19	01/02/2003	Female	South-West	31600	Stools	Pork
CNRERY-01347	221086244401	CAXRLR010000000	23/08/2022	2022	NovaSeq 6000	Campylobacter coli	98.815	82.14	155.642	1 651 213	15	32.8	33	39	30	82	113	35	263	9840	828	≥256 (256)	6	erm(N)		OXA-193 | G57T	GyrA-T86I	tet(O)								35	30/07/1987	Male	South-East	38260	Stools	Chicken
CNRERY-01348	221031421601	CAXRQU010000000	16/03/2022	2022	NovaSeq 6000	Campylobacter jejuni	97.669	87.603	148.529	1 718 227	22	29.59	6	4	5	2	2	1	5	122	206	≥256 (>8192)	6	23S-A2074C		OXA-193 | no mutation	GyrA-T86I	tet(O-32-O)								69	30/12/1952	Male	West	29420	Stools	Ruminant
CNRERY-01349	221032255301	CAXRLV010000000	18/03/2022	2022	NovaSeq 6000	Campylobacter coli	98.898	81.991	134.037	1 661 963	24	32.0	33	951	30	630	104	43	17	-	-	≥256	6	23S-A2075G			GyrA-T86I	tet(O)				ANT(6)-Ig				2	14/08/2019	Male	South	30200	Stools	Pork
CNRERY-01350	221054827701	CAXRRL010000000	14/05/2022	2022	NovaSeq 6000	Campylobacter jejuni	97.585	86.743	238.098	1 643 283	23	30.83	2	1	5	3	2	1	5	19	21	≥256	6	23S-A2074C		OXA-193 | no mutation	GyrA-T86I									80	18/06/1941	Male	West	49120	Stools	Chicken
CNRERY-01353	221069721501	CAXRMB010000000	27/06/2022	2022	NovaSeq 6000	Campylobacter coli	98.507	90.224	229.483	1 881 093	64	28.66	33	39	30	82	113	47	41	889	828	32 (32)	9	erm(N)	Yes	OXA-193 | no mutation	GyrA-T86I	(p) tet(O)				(p) ANT(6)-Ig				4	24/06/2018	Male	South-East	84500	Stools	Chicken
CNRERY-01354	221071742001	CAXRRF010000000	26/06/2022	2022	NovaSeq 6000	Campylobacter coli	98.897	81.989	356.579	1 658 640	23	31.48	33	38	30	82	104	43	17	854	828	≥256	6	23S-A2075G			GyrA-T86I	tet(O-M-O)				ANT(6)-Ig				58	05/05/1964	Male	South	34090	Stools	Pork
CNRERY-01355	221082263201	CAXRNS010000000	09/08/2022	2022	NovaSeq 6000	Campylobacter coli	98.69	81.814	120.363	1 705 583	18	31.78	33	39	30	82	104	85	17	1445	828	≥256	6	23S-A2075G			GyrA-T86I	tet(O-32-O)								12	18/02/2010	Male	North	28500	Stools	Chicken
CNRERY-01367	221091385901	CAXRQR010000000	29/08/2022	2022	NovaSeq 6000	Campylobacter coli	98.792	81.765	115.824	1 663 122	13	31.62	33	39	30	82	104	56	17	827	828	≥256	6	23S-A2075G		OXA-489 | G57T	GyrA-T86I	tet(O)								56	02/09/1965	Male	South-East	13009	Blood	Chicken
CNRERY-01368	221101535001	CAXROE010000000	10/08/2022	2022	NovaSeq 6000	Campylobacter coli	99.064	86.722	219.208	1 677 581	16	32.19	32	38	30	82	104	43	17	1624	828	≥256	6	23S-A2075G		OXA-489 | G57T	GyrA-T86I	tet(O-M-O)				ANT(6)-Ig				5	28/09/2016	Male	South	12000	Stools	Pork
CNRERY-01375	231008918501	CAXRRY010000000	25/04/2022	2022	Iseq 100	Campylobacter coli	98.712	87.25	21.849	1 717 788	41	31.46	33	39	30	82	113	47	17	825	828	≥256	6	23S-A2075G			GyrA-T86I	tet(O)								67	19/10/1954	Female	East	1800	Blood	Chicken
CNRERY-01383	221095951501	CAXRMY010000000	14/09/2022	2022	Iseq 100	Campylobacter coli	98.796	82.372	19.726	1 650 164	17	30.53	33	39	30	82	113	35	17	899	828	≥256 (128)	10	erm(N)		OXA-193 | G57T	GyrA-T86I	tet(O)								51	21/04/1971	Male	South-East	13013	Stools	Chicken
CNRERY-01384	221096855601	CAXRPN010000000	21/09/2022	2022	Iseq 100	Campylobacter coli	98.707	85.974	19.09	1 783 472	47	28.94	33	39	30	82	104	47	17	1055	828	≥256	6	23S-A2075G	Yes	OXA-584 | G57T	GyrA-T86I	(p) tet(O)								70	09/10/1951	Female	West	16100	Stools	Chicken
CNRERY-01385	221090938601	CAXRON010000000	02/09/2022	2022	Iseq 100	Campylobacter coli	98.9	81.322	6.018	1 636 958	28	31.36	33	38	30	82	104	-	17	-	-	≥256	6	23S-A2075G			GyrA-T86I	tet(O)	AAC(6')-Ie-APH(2'')			ANT(6)-If-aadE				38	05/02/1984	Male	Paris	77200	Stools	Pork
CNRERY-01386	221093900501	CAXRVK010000000	14/09/2022	2022	Iseq 100	Campylobacter coli	98.378	88	20.197	1 916 226	79	28.41	33	176	30	82	104	206	17	-	-	≥256	6	23S-A2075G	Yes	OXA-193 | G57T	GyrA-T86I	(p) tet(O)			(p) APH(3')-IIIa	(p) SAT-4				1	02/10/2020	Male	North	76480	Stools	Chicken
CNRERY-01387	221101074301	CAXRPE010000000	06/10/2022	2022	Iseq 100	Campylobacter coli	99.064	88.545	75.083	1 765 322	25	31.28	33	38	30	238	104	43	36	2097	828	≥256	6	23S-A2075G		OXA-193 | G57T	GyrA-T86I	tet(O-M-O)								37	01/05/1985	Female	South	66380	Stools	Pork
CNRERY-01388	221101533701	CAXRUW010000000	30/08/2022	2022	Iseq 100	Campylobacter coli	98.814	84.415	17.675	1 651 953	16	31.88	33	39	30	82	118	117	17	1550	828	≥256 (128)	6	erm(N)		OXA-193 | G57T	GyrA-T86I	tet(O)								34	29/10/1987	Male	South	12340	Stools	Chicken
CNRERY-01389	221101534201	CAXROH010000000	11/08/2022	2022	Iseq 100	Campylobacter coli	99.031	84.443	81.54	1 683 633	27	32.41	32	38	30	82	104	43	17	1624	828	≥256	6	23S-A2075G	Yes	OXA-489 | G57T	GyrA-T86I	tet(O-M-O)			APH(3')-IIIa	(p) ANT(6)-Ig;ANT(6)-If-aadE				11	22/07/2011	Male	South	12850	Stools	Pork
CNRERY-01390	221104452901	CAXRNG010000000	08/10/2022	2022	Iseq 100	Campylobacter coli	98.69	91.123	29.98	1 827 245	20	30.95	33	39	30	82	104	56	17	827	828	≥256	6	23S-A2075G	Yes	OXA-193 | no mutation	GyrA-T86I	(p) tet(O)	(p) APH(2'')-Ii1		(p) APH(3')-IIIa	ANT(6)-Ig				47	05/03/1975	Female	North	59146	Stools	Chicken
CNRERY-01391	221115481101	CAXRMZ010000000	08/11/2022	2022	Iseq 100	Campylobacter coli	98.89	82.218	11.781	1 650 978	27	30.63	33	39	30	82	113	47	326	11397	828	≥256	6	23S-A2075G		OXA-584 | G57T	GyrA-T86I	tet(O)				ANT(6)-Ig				50	04/05/1972	Female	West	56890	Stools	Chicken
CNRERY-01392	221116271201	CAXRMS010000000	24/10/2022	2022	Iseq 100	Campylobacter coli	98.842	85.297	15.563	1 661 685	27	32.0	33	39	30	82	104	47	139	1625	828	≥256	6	23S-A2075G	Yes	OXA-193 | G57T	GyrA-T86I	tet(O)	AAC(6')-Ie-APH(2'')		APH(3')-IIIa	ANT(6)-If-aadE	ANT(9)-Ic-aad9	pC589		63	08/10/1959	Male	East	67200	Stools	Chicken
CNRERY-01393	221123235901	CAXRTZ010000000	18/11/2022	2022	Iseq 100	Campylobacter jejuni	97.62	87.799	15.415	1 780 587	31	29.87	7	1	2	83	2	3	6	441	-	≥256	6	23S-A2075G	Yes	OXA-461 | G57T	GyrA-T86I	(p) tet(O)								73	11/01/1949	Male	Paris	91210	Stools	Chicken
CNRERY-01394	221121891801	CAXRMU010000000	24/11/2022	2022	Iseq 100	Campylobacter coli	98.728	83.875	29.285	1 680 236	33	30.52	33	39	30	82	113	44	79	6689	828	≥256	6	23S-A2075G		OXA-489 | G57T	GyrA-T86I	tet(O)								49	12/06/1973	Male	East	67150	Stools	Chicken
CNRERY-01399	221127078801	CAXRUB010000000	09/12/2022	2022	Iseq 100	Campylobacter coli	98.949	88.101	96.524	1 784 399	39	30.62	33	38	30	82	104	43	17	854	828	≥256	6	23S-A2075G								ANT(6)-Ig				70	27/06/1952	Male	South-West	82200	Stools	Pork
CNRERY-01400	231004376801	CAXRMX010000000	03/01/2023	2023	Iseq 100	Campylobacter coli	98.652	83.375	6.526	1 739 511	41	31.61	33	176	30	82	113	43	17	1586	828	≥256	6	23S-A2075G		OXA-489 | G57T	GyrA-T86I	tet(O-32-O)			APH(3')-IIIa	SAT-4;ANT(6)-If-aadE	ANT(9)-Ic-aad9			52	14/03/1970	Male	East	71200	Stools	Chicken
CNRERY-01401	231006433801	CAXRSD010000000	09/01/2023	2023	Iseq 100	Campylobacter coli	98.713	86.416	29.248	1 737 764	23	32.61	33	39	30	82	113	44	17	872	828	≥256	11	23S-A2075G		OXA-489 | G57T	GyrA-T86I	tet(O)				ANT(6)-If-aadE	ANT(9)-Ic-aad9			82	15/03/1940	Male	East	25770	Stools	Chicken
CNRERY-01403	231014706201	CAXRTQ010000000	01/02/2023	2023	Iseq 100	Campylobacter coli	98.661	85.958	32.385	1 727 800	26	31.35	33	39	30	140	113	44	17	9987	828	≥256	6	23S-A2075G		OXA-489 | G57T	GyrA-T86I	tet(O)				ANT(6)-Ig				92	10/11/1930	Female	East	71100	Stools	Chicken
CNRERY-01405	231016727001	CAXRNR010000000	08/02/2023	2023	Iseq 100	Campylobacter coli	98.702	84.083	50.526	1 727 451	22	30.27	33	39	30	82	113	44	17	872	828	≥256	6	23S-A2075G		OXA-489 | G57T	GyrA-T86I	tet(O)								92	30/11/1930	Female	North-West	53700	Stools	Chicken
CNRERY-01417	231042937101	CAXRUL010000000	27/03/2023	2023	Iseq 100	Campylobacter coli	98.647	85.447	265.852	1 771 552	54	28.48	62	38	30	82	104	35	17	-	-	≥256	6	23S-A2075G		OXA-193 | G57T	GyrA-T86I	tet(O)	16S-G1435T							75	18/06/1947	Female	South-East	7500	Blood	Pork
CNRERY-01420	231019235601	CAXROW010000000	10/02/2023	2023	Iseq 100	Campylobacter coli	98.462	86.551	26.022	1 855 970	64	28.94	33	39	30	82	104	206	17	1770	828	≥256	6	23S-A2075G	Yes	OXA-193 | G57T	GyrA-T86I	(p) tet(O)			(p) APH(3')-IIIa	(p) SAT-4				36	23/02/1986	Male	South-East	13006	Stools	Chicken
CNRERY-01421	231021442201	CAXRSN010000000	21/02/2023	2023	Iseq 100	Campylobacter coli	98.712	82.592	25.441	1 712 100	25	30.36	33	39	30	82	104	56	17	827	828	≥256	6	23S-A2075G		OXA-489 | no mutation	GyrA-T86I	tet(O-32-O)	APH(2'')-Ih		APH(3')-IIIa	ANT(6)-Ig	ANT(9)-Ic-aad9			71	11/06/1951	Male	North-East	21000	Stools	Chicken
CNRERY-01422	231021478801	CAXROT010000000	23/02/2023	2023	Iseq 100	Campylobacter coli	98.982	83.203	114.613	1 668 992	39	31.54	33	38	30	82	104	43	17	854	828	≥256	6	23S-A2075G		OXA-193 | G57T	GyrA-T86I	tet(O-32-O)				ANT(6)-Ig				57	04/12/1965	Female	South	66000	Stools	Pork
CNRERY-01423	231021829101	CAXRUR010000000	23/02/2023	2023	Iseq 100	Campylobacter coli	98.936	91.488	117.26	1 900 157	93	29.05	196	38	30	82	104	35	68	-	-	≥256	6	23S-A2075G			GyrA-T86I	tet(O)				ANT(6)-Ig				45	18/06/1977	Male	Center	63160	Stools	Pork
CNRERY-01424	231023089101	CAXRTP010000000	18/02/2023	2023	Iseq 100	Campylobacter coli	98.768	81.931	10.064	1 710 803	28	30.5	33	39	30	82	104	56	17	827	828	≥256	6	23S-A2075G		OXA-489 | no mutation	GyrA-T86I	tet(O-32-O)	APH(2'')-Ih		APH(3')-IIIa	ANT(6)-Ig	ANT(9)-Ic-aad9			2	26/05/2020	Male	East	25260	Stools	Chicken
CNRERY-01425	231024341401	CAXRVJ010000000	18/01/2023	2023	Iseq 100	Campylobacter coli	98.81	86.147	34.944	1 681 717	35	30.26	33	39	30	82	113	206	17	3246	828	≥256 (4096)	6	23S-A2075G		OXA-489 | G57T	GyrA-T86I;GyrA-D90N	tet(O)								68	03/06/1954	Female	South-East	38790	Blood	Chicken
CNRERY-01428	231026461501	CAXRTU010000000	03/03/2023	2023	Iseq 100	Campylobacter coli	98.731	83.758	27.275	1 733 746	24	30.88	33	39	30	82	113	44	17	872	828	≥256	6	23S-A2075G			GyrA-T86I									38	20/11/1984	Male	North	59700	Stools	Chicken
CNRERY-01429	231026476202	CAXRSL010000000	10/03/2023	2023	Iseq 100	Campylobacter jejuni	97.683	85.744	30.211	1 635 341	22	30.23	9	25	2	10	22	3	6	52	52	≥256	6	23S-A2075G		OXA-603 | no mutation	GyrA-T86I;GyrA-D90N									80	02/02/1943	Male	Paris	92200	Stools	Chicken
CNRERY-01430	231026825701	CAXRVQ010000000	08/03/2023	2023	Iseq 100	Campylobacter coli	98.696	81.929	7.824	1 710 967	26	30.73	33	39	30	82	104	56	17	827	828	≥256	6	23S-A2075G		OXA-489 | no mutation	GyrA-T86I	tet(O-32-O)	APH(2'')-Ih		APH(3')-IIIa	ANT(6)-Ig	ANT(9)-Ic-aad9			18	01/12/2004	Female	Center	41600	Stools	Chicken
CNRERY-01432	231030560501	CAXRSJ010000000	20/03/2023	2023	Iseq 100	Campylobacter coli	98.793	81.908	18.81	1 649 646	18	30.78	33	39	30	82	113	35	17	899	828	≥256 (512)	7	erm(N)		OXA-193 | G57T	GyrA-T86I	tet(O)								44	11/02/1979	Female	South-West	64600	Stools	Chicken
CNRERY-01433	231030984401	CAXRQB010000000	25/03/2023	2023	Iseq 100	Campylobacter jejuni	97.633	85.002	10.983	1 608 060	19	30.37	4	7	10	4	10	7	1	2109	45	≥256	6	23S-A2075G		OXA-61 | G57T	GyrA-T86I									71	24/05/1951	Female	West	16140	Stools	Chicken
CNRERY-01436	231038364401	CAXRSG010000000	13/04/2023	2023	Iseq 100	Campylobacter coli	98.702	82.253	21.207	1 711 295	25	31.12	33	39	30	82	104	56	17	827	828	≥256	6	23S-A2075G		OXA-489 | no mutation	GyrA-T86I	tet(O-32-O)	APH(2'')-Ih		APH(3')-IIIa	ANT(6)-Ig	ANT(9)-Ic-aad9			71	29/07/1951	Male	East	39300	Stools	Chicken
CNRERY-01438	231039889401	CAXRRC010000000	13/04/2023	2023	Iseq 100	Campylobacter coli	98.777	82.534	18.359	1 653 513	29	31.93	33	66	30	79	188	47	17	-	-	≥256	6	23S-A2075G		OXA-193 | no mutation	GyrA-T86I	tet(O-32-O)				ANT(6)-If-aadE				67	24/07/1955	Male	West	17610	Stools	Chicken
CNRERY-01501	231040326501	CAXRSZ010000000	02/04/2023	2023	NovaSeq 6000	Campylobacter coli	98.761	83.768	59.682	1 647 656	18	31.28	33	39	30	677	113	206	17	10042	828	≥256 (>8192)	6	23S-A2074G		OXA-193 | G57T	GyrA-T86I	tet(O-32-O)								83	26/07/1939	Male	South-East	13120	Stools	Chicken
CNRERY-01503	231042935401	CAXRNW010000000	31/03/2023	2023	NovaSeq 6000	Campylobacter jejuni	97.572	86.888	138.519	1 742 061	30	32.43	2	1	-	3	2	1	5	-	-	≥256	6	23S-A2075G	Yes	OXA-193 | G57T	GyrA-T86I	(p) tet(O)								68	19/10/1954	Female	East	1800	Blood	Ruminant
CNRERY-01504	231042961701	CAXRRQ010000000	25/04/2023	2023	NovaSeq 6000	Campylobacter coli	98.821	82.964	270.536	1 697 913	37	31.24	33	39	30	82	113	47	17	825	828	64 (64)	6	erm(N)		OXA-193 | G57T	GyrA-T86I	tet(O)			APH(3')-IIIa	ANT(6)-Ig				44	08/04/1979	Female	South	11210	Stools	Pork
CNRERY-01505	231043855701	CAXRNL010000000	28/04/2023	2023	NovaSeq 6000	Campylobacter coli	98.711	84.161	91.593	1 655 288	15	32.87	33	39	30	82	113	35	17	899	828	≥256 (256)	6	erm(N)		OXA-193 | G57T	GyrA-T86I	tet(O)								55	13/06/1967	Female	East	25870	Stools	Chicken
CNRERY-01506	231044715801	CAXRRV010000000	27/04/2023	2023	NovaSeq 6000	Campylobacter coli	98.717	85.568	235.49	1 761 193	49	29.55	33	39	30	82	118	44	36	-	-	≥256	6	23S-A2075G				tet(O)				ANT(6)-Ig				27	18/10/1995	Male	East	67240	Stools	Pork
CNRERY-01507	231045578901	CAXRQJ010000000	03/05/2023	2023	NovaSeq 6000	Campylobacter coli	98.723	87.001	101.635	1 864 487	74	28.51	53	39	30	82	118	44	36	-	-	≥256	7	23S-A2075G	Yes			(p) tet(O)								23	13/07/1999	Male	Paris	75020	Stools	Pork
CNRERY-01508	231045909601	CAXRQZ010000000	12/05/2023	2023	NovaSeq 6000	Campylobacter coli	99.014	84.849	70.343	1 730 387	32	32.72	33	39	30	82	104	35	17	1058	828	≥256	6	23S-A2075G			GyrA-T86I	tet(O)								1	19/11/2021	Male	South-West	33000	Stools	Pork
CNRERY-01509	231046733001	CAXROG010000000	03/05/2023	2023	NovaSeq 6000	Campylobacter coli	98.829	86.004	473.931	1 729 714	54	31.61	33	38	30	82	104	43	17	854	828	≥256 (4096)	6	erm(N)+23S-A2075G		OXA-193 | G57T	GyrA-T86I	tet(O-M-O)	APH(2'')-IIIa		APH(3')-IIIa	ANT(6)-If-aadE	spw			11	23/06/2011	Male	East	25000	Stools	Pork
CNRERY-01511	231047613101	CAXROS010000000	05/05/2023	2023	NovaSeq 6000	Campylobacter coli	98.709	81.85	60.246	1 654 515	35	29.66	114	39	30	82	188	43	17	3017	828	≥256	9	23S-A2075G		OXA-193 | G57T	GyrA-T86I	tet(O)								6	27/08/2016	Female	South-East	13380	Stools	Chicken
CNRERY-01513	231049199001	CAXRWD010000000	10/05/2023	2023	NovaSeq 6000	Campylobacter coli	98.96	90.239	230.537	1 842 100	74	28.73	33	39	30	82	104	173	68	3072	828	≥256	6	23S-A2075G		OXA-193 | no mutation		tet(O)				ANT(6)-Ig				26	24/05/1996	Female	East	39200	Stools	Pork
CNRERY-01515	231049675801	CAXRNO010000000	17/05/2023	2023	NovaSeq 6000	Campylobacter coli	98.951	94.733	134.714	1 708 949	22	34.32	33	39	30	82	113	35	17	899	828	96 (128)	6	erm(N)		OXA-193 | G57T	GyrA-T86I	tet(O)			APH(3')-IIIa	SAT-4;ANT(6)-If-aadE	ANT(9)-Ic-aad9			35	20/04/1988	Female	South	11100	Stools	Chicken
CNRERY-01517	231057170201	CAXRPL010000000	03/06/2023	2023	NovaSeq 6000	Campylobacter coli	98.723	86.083	115.882	1 753 147	34	30.76	33	39	30	82	113	44	17	872	828	≥256	6	23S-A2075G		OXA-489 | G57T	GyrA-T86I	tet(O)								46	08/05/1977	Male	Paris	75109	Stools	Chicken
CNRERY-01519	231059648601	CAXRVW010000000	15/06/2023	2023	NovaSeq 6000	Campylobacter coli	98.814	87.339	129.991	1 787 110	26	34.0	33	39	30	82	1372	35	17	-	-	≥256 (8192)	6	erm(N)		OXA-193 | G57T	GyrA-T86I	tet(O-32-O)	APH(2'')-IIIa		APH(3')-IIIa	ANT(6)-If-aadE	Spw;ANT(9)-Ic-aad9			41	23/02/1982	Male	North-West	14540	Stools	Pork
CNRERY-01521	231063687301	CAXRPM010000000	21/06/2023	2023	NovaSeq 6000	Campylobacter coli	98.858	87.776	450.987	1 788 679	56	29.96	33	38	30	79	104	43	921	-	-	≥256	6	23S-A2075G		OXA-489 | G57T	GyrA-T86I	tet(O)	APH(2'')-If		APH(3')-IIIa	ANT(6)-Ig;ANT(6)-If-aadE	ANT(9)-Ic-aad9		lnu(C)	62	02/05/1961	Male	East	69000	Blood	Pork
CNRERY-01525	231066406601	CAXRWA010000000	29/06/2023	2023	NovaSeq 6000	Campylobacter jejuni	97.553	91.758	165.474	1 785 090	58	28.84	2	17	5	2	23	59	6	10025	353	≥256 (>8192)	6	23S-A2074C		OXA-193 | G57T	GyrA-T86I	tet(O-32-O)			APH(3')-IIIa	SAT-4				66	08/05/1957	Female	East	88200	Stools	Chicken
CNRERY-01526	231064525601	CAXRNU010000000	26/06/2023	2023	NovaSeq 6000	Campylobacter coli	98.782	82.876	131.747	1 706 503	52	29.19	33	39	30	82	113	47	17	825	828	≥256 (>8192)	6	23S-A2074C		OXA-193 | no mutation	GyrA-T86I									14	26/02/2009	Male	Island	97470	Stools	Chicken
CNRERY-01527	231064850801	CAXRVO010000000	30/06/2023	2023	NovaSeq 6000	Campylobacter coli	98.66	84.417	123.214	1 773 734	61	28.64	33	39	30	79	104	47	17	830	828	≥256	6	23S-A2075G		OXA-193 | G57T	GyrA-T86I									8	22/07/2014	Female	Paris	95130	Stools	Chicken
CNRERY-01528	231068474401	CAXRPJ010000000	11/07/2023	2023	NovaSeq 6000	Campylobacter coli	98.737	83.842	97.093	1 701 056	17	31.88	33	39	30	82	113	47	17	825	828	≥256	6	23S-A2075G		OXA-193 | G57T	GyrA-T86I	tet(O)				ANT(6)-Ig				89	10/03/1934	Female	Center	42800	Stools	Chicken
CNRERY-01529	231063612701	CAXRMM010000000	23/06/2023	2023	NovaSeq 6000	Campylobacter jejuni	97.614	90.9	155.662	1 732 639	34	29.24	9	2	2	2	11	5	6	824	257	≥256	6	23S-A2075G			GyrA-T86I;GyrA-D90N									52	09/02/1971	Male	North	76520	Stools	Chicken
CNRERY-01530	231054370701	CAXRVY010000000	03/05/2023	2023	NovaSeq 6000	Campylobacter coli	98.946	82.515	1041.262	1 671 087	44	31.0	33	38	30	82	104	43	17	854	828	≥256	6	23S-A2075G			GyrA-T86I	tet(O-32-O)				ANT(6)-If-aadE	ANT(9)-Ic-aad9			21	12/06/2001	Female	East	67540	Stools	Pork
CNRERY-01531	231073540601	CAXRMI010000000	12/06/2023	2023	NovaSeq 6000	Campylobacter coli	99.032	85.897	75.014	1 771 553	37	31.46	33	38	30	238	104	43	36	2097	828	≥256	6	23S-A2075G		OXA-193 | G57T	GyrA-T86I	tet(O-M-O)	APH(2'')-IIIa		APH(3')-IIIa	ANT(6)-If-aadE	spw			83	23/12/1939	Female	South	9160	Stools	Pork
CNRERY-01532	231074164101	CAXRVI010000000	27/07/2023	2023	NovaSeq 6000	Campylobacter coli	98.875	87.983	183.841	1 747 422	31	30.97	33	38	30	82	104	35	36	890	828	≥256	6	23S-A2075G			GyrA-T86I									14	03/09/2008	Male	South-West	64300	Stools	Pork
CNRERY-01533	231074752301	CAXRSY010000000	19/04/2023	2023	NovaSeq 6000	Campylobacter coli	98.665	81.767	42.007	1 655 353	15	32.87	33	39	30	82	113	35	17	899	828	≥256 (256)	7	erm(N)		OXA-193 | G57T	GyrA-T86I	tet(O)								44	01/02/1979	Female	South-West	47340	Stools	Chicken
CNRERY-01534	231077263701	CAXRVG010000000	04/08/2023	2023	NovaSeq 6000	Campylobacter coli	98.719	83.161	135.756	1 715 489	26	31.23	33	39	30	82	104	56	17	827	828	≥256 (>8192)	6	23S-A2075G		OXA-489 | no mutation	GyrA-T86I	tet(O-32-O)	APH(2'')-Ih		APH(3')-IIIa	ANT(6)-Ig	ANT(9)-Ic-aad9			61	09/07/1962	Male	Paris	93100	Stools	Chicken
CNRERY-01540	231063612001	CAXRTE010000000	26/06/2023	2023	NovaSeq 6000	Campylobacter jejuni	97.665	86.36	111.217	1 630 319	27	31.89	7	17	2	15	23	3	12	51	443	≥256	6	23S-A2075G		OXA-184 | new-promoter	GyrA-T86I									9	08/06/2014	Female	Paris	95520	Stools	Chicken
CNRERY-01554	231078189301	CAXRTA010000000	09/08/2023	2023	NovaSeq 6000	Campylobacter coli	98.945	83.596	849.248	1 693 501	34	30.85	32	38	30	82	104	43	17	1624	828	≥256	6	23S-A2075G			GyrA-T86I	tet(O)				ANT(6)-Ig				72	23/07/1951	Female	South-East	13000	Stools	Pork
CNRERY-01558	231081492501	CAXROL010000000	12/05/2023	2023	NovaSeq 6000	Campylobacter coli	96.557	82.196	660.241	1 760 987	41	30.49	103	195	103	140	113	3	79	-	-	≥256	6	23S-A2075G		OXA-193 | G57T	GyrA-T86I	tet(W)			APH(3')-IIIa					32	08/07/1990	Female	East	69190	Stools	Chicken
CNRERY-01559	231081493001	CAXRUT010000000	19/07/2023	2023	NovaSeq 6000	Campylobacter coli	98.757	86.373	136.19	1 787 759	59	28.75	33	39	30	79	163	43	41	-	-	≥256	6	23S-A2075G	Yes	OXA-193 | G57T	GyrA-T86I	(p) tet(O)				(p) ANT(6)-If-aadE	(p) ANT(9)-Ic-aad9			41	28/09/1981	Male	East	1210	Stools	Chicken
CNRERY-01560	231083491601	CAXROR010000000	18/08/2023	2023	NovaSeq 6000	Campylobacter coli	98.924	83.288	83.917	1 687 533	33	31.42	33	39	30	82	104	43	17	828	828	≥256 (>8192)	6	erm(B)		OXA-784 | no mutation	GyrA-T86I	tet(O)				ANT(6)-If-aadE	ANT(9)-Ic-aad9			42	09/11/1980	Female	West	86280	Stools	Chicken
CNRERY-01561	231083794101	CAXRPS010000000	29/08/2023	2023	NovaSeq 6000	Campylobacter coli	98.881	91.201	133.216	1 980 872	158	30.27	33	39	30	79	113	206	17	1587	828	≥256	6	23S-A2075G		OXA-193 | G57T	GyrA-T86I	tet(O-32-O)			APH(3')-IIIa	ANT(6)-If-aadE				1	15/09/2021	Male	East	68100	Stools	Chicken
CNRERY-01562	231083804201	CAXRQY010000000	02/09/2023	2023	NovaSeq 6000	Campylobacter coli	98.448	85.875	577.462	1 739 046	26	30.62	33	39	30	79	113	43	17	832	828	≥256	6	23S-A2075G		OXA-193 | G57T	GyrA-T86I									33	20/01/1990	Female	East	67130	Stools	Chicken
CNRERY-01572	231084930401	CAXRPR010000000	20/07/2023	2023	NovaSeq 6000	Campylobacter coli	98.763	81.846	36.529	1 794 518	82	29.65	33	38	44	82	104	43	17	2699	828	≥256	6	23S-A2075G				tet(O-W-32-O)				ANT(6)-Ig				31	14/12/1991	Male	West	79240	Stools	Pork
CNRERY-01574	231085383601	CAXRSF010000000	26/08/2023	2023	NovaSeq 6000	Campylobacter coli	98.76	83.692	30.765	1 746 337	31	32.13	33	39	30	82	113	44	17	872	828	≥256	6	23S-A2075G		OXA-489 | G57T	GyrA-T86I	tet(O)				ANT(6)-If-aadE	ANT(9)-Ic-aad9			16	29/03/2007	Female	East	67800	Stools	Chicken
CNRERY-01580	231087331001	CAXRPQ010000000	27/08/2023	2023	NovaSeq 6000	Campylobacter jejuni	97.344	90.967	193.939	1 788 602	97	28.72	2	257	2	243	11	25	212	10622	-	≥256	6	23S-A2075G	Yes	OXA-184 | new-promoter	GyrA-T86I	(p) tet(O-M-O)			(p) APH(3')-IIIa					15	02/05/2008	Female	South	34160	Stools	Chicken
CNRERY-01584	231089017401	CAXRQT010000000	09/09/2023	2023	NovaSeq 6000	Campylobacter coli	99.01	89.426	262.276	1 761 567	29	32.03	33	38	30	238	104	43	36	2097	828	≥256	6	23S-A2075G		OXA-193 | G57T	GyrA-T86I	tet(O-M-O)	APH(2'')-IIIa		APH(3')-IIIa	ANT(6)-If-aadE				48	02/04/1975	Male	East	67170	Stools	Pork
CNRERY-01631	231088437401	CAXROY010000000	11/08/2023	2023	NovaSeq 6000	Campylobacter coli	98.879	82.909	74.308	1 750 453	36	30.08	33	39	30	82	104	35	36	2715	828	≥256	6	23S-A2075G			GyrA-T86I	tet(O-M-O)				ANT(6)-Ig				73	27/04/1950	Male	South-East	38300	Stools	Pork
CNRERY-01633	231090466201	CAXRRJ010000000	21/09/2023	2023	NovaSeq 6000	Campylobacter coli	98.83	82.39	242.23	1 661 955	28	30.32	33	39	30	82	113	47	17	825	828	≥256	6	23S-A2075G			GyrA-T86I	tet(O)				ANT(6)-Ig				45	02/12/1977	Male	North	76360	Stools	Chicken
CNRERY-01638	231092355201	CAXRRH010000000	26/09/2023	2023	NovaSeq 6000	Campylobacter coli	98.76	83.251	121.055	1 751 082	26	32.31	33	39	30	82	104	56	17	827	828	≥256	6	23S-A2075G		OXA-461 | G57T	GyrA-T86I	tet(O-32-O)	APH(2'')-Ih		APH(3')-IIIa	ANT(6)-Ig	ANT(9)-Ic-aad9			75	27/05/1948	Male	South-East	84500	Stools	Chicken
CNRERY-01648	231097234201	CAXRPB010000000	05/10/2023	2023	NovaSeq 6000	Campylobacter coli	98.651	90.417	981.197	1 882 601	49	30.8	33	39	30	82	104	56	17	827	828	≥256	6	23S-A2075G		OXA-489 | no mutation	GyrA-T86I	tet(O-32-O)			APH(3')-IIIa	ANT(6)-Ig				30	27/06/1993	Male	Paris	75012	Stools	Chicken
CNRERY-01659	231103754101	CAXRNV010000000	27/09/2023	2023	NovaSeq 6000	Campylobacter coli	98.991	83.867	87.477	1 679 829	25	33.72	32	38	30	82	104	43	17	1624	828	≥256	6	23S-A2075G		OXA-489 | G57T	GyrA-T86I	tet(O-M-O)				ANT(6)-Ig				58	05/11/1964	Female	West	44360	Stools	Pork
CNRERY-01660	231099502901	CAXRRO010000000	12/10/2023	2023	NovaSeq 6000	Campylobacter jejuni	97.142	87.536	177.549	1 889 216	39	30.18	296	34	27	33	697	545	213	7010	-	≥256 (8192)	6	23S-A2074T	Yes		GyrA-T86I	(p) tet(O)								40	25/11/1982	Male	South-West	46320	Stools	Environment
CNRERY-01662	231106575001	CAXROP010000000	07/11/2023	2023	NovaSeq 6000	Campylobacter jejuni	97.674	87.388	162.546	1 678 839	30	30.6	6	4	5	2	2	1	5	122	206	≥256 (4096)	6	23S-A2074T		OXA-193 | no mutation	GyrA-T86I									67	02/06/1956	Male	East	69770	Stools	Ruminant
CNRERY-01667	221007088601	CAXRRM010000000	14/01/2022	2022	NovaSeq 6000	Campylobacter coli	98.741	86.021	232.441	1 706 680	31	32.13	33	39	30	82	113	44	17	872	828	≥256 (4096)	6	23S-A2075G		OXA-489 | G57T	GyrA-T86I	tet(O)				ANT(6)-If-aadE	ANT(9)-Ic-aad9			40	07/06/1981	Male	Center	15000	Stools	Chicken
CNRERY-01680	221055428602	CAXRSX010000000	20/05/2022	2022	NovaSeq 6000	Campylobacter coli	99.054	84.501	2739.01	1 690 607	22	31.32	32	38	30	82	104	43	17	1624	828	≥256	6	23S-A2075G		OXA-489 | G57T	GyrA-T86I	tet(O-M-O)			APH(3')-IIIa	ANT(6)-If-aadE;ANT(6)-Ig				6	10/12/2015	Female	South	11100	Stools	Pork
CNRERY-01775	231111341301	CAXRVU010000000	21/11/2023	2023	NovaSeq 6000	Campylobacter jejuni	97.146	86.918	69.906	1 760 202	47	29.87	63	34	27	33	45	5	7	6	-	≥256	7	23S-A2074T			GyrA-T86R									44	14/04/1979	Male	West	85500	Stomach	Environment
CNRERY-01776	231111733601	CAXRSW010000000	20/11/2023	2023	NovaSeq 6000	Campylobacter coli	98.882	82.475	66.534	1 677 055	25	31.56	33	39	30	82	113	43	17	829	828	≥256	6	23S-A2075G		OXA-193 | no mutation	GyrA-T86I									37	26/04/1986	Male	East	88200	Stools	Chicken
CNRERY-01781	231116286401	CAXRTR010000000	01/12/2023	2023	NovaSeq 6000	Campylobacter coli	98.719	83.408	30.418	1 718 853	22	32.27	33	39	30	82	104	56	17	827	828	≥256	6	23S-A2075G	Yes	OXA-193 | no mutation	GyrA-T86I	(p) tet(O)	(p) APH(2'')-Ii1		(p) APH(3')-IIIa	(p) ANT(6)-Ig				17	30/01/2006	Female	North-East	51360	Stools	Chicken
CNRERY-01792	231079523701	CAXRVZ010000000	26/08/2023	2023	NovaSeq 6000	Campylobacter jejuni	97.652	91.779	505.169	1 733 101	50	28.34	24	2	2	2	10	3	1	464	464	≥256 (4096)	6	23S-A2074T		OXA-193 | G57T	GyrA-T86I	tet(O-32-O)								80	25/09/1942	Male	South-West	33150	Stools	Chicken
CNRERY-01895	211079467601	CAXRPV010000000	28/07/2021	2021	NovaSeq 6000	Campylobacter coli	98.722	82.113	1454.419	1 634 762	24	31.29	33	39	30	79	113	47	17	860	828	≥256	6	23S-A2075G		OXA-193 | G57T	GyrA-T86I	tet(O)								7	21/11/2013	Male	South-West	31120	Stools	Chicken
CNRERY-01896	231024720001	CAXRTT010000000	21/01/2023	2023	NovaSeq 6000	Campylobacter jejuni	97.523	90.241	588.875	1 727 695	47	29.28	2	17	5	2	23	59	6	10025	353	≥256 (>8192)	6	erm(B)		OXA-193 | G57T	GyrA-T86I	tet(O-32-O)			APH(3')-IIIa	SAT-4	spw			8	19/07/2014	Male	East	71100	Stools	Chicken
CNRERY-01897	231025931501	CAXRUK010000000	06/03/2023	2023	NovaSeq 6000	Campylobacter jejuni	97.485	88.162	615.565	1 756 322	72	29.82	8	10	2	2	11	12	6	354	354	≥256 (>8192)	6	23S-A2074C		OXA-460 | G57T	GyrA-T86I;GyrA-D90N	tet(O)								75	28/06/1947	Female	Center	63450	Stools	Chicken
CNRERY-01899	231020553401	CAXRSU010000000	14/02/2023	2023	NovaSeq 6000	Campylobacter coli	98.744	83.77	265.194	1 711 031	15	30.8	33	39	30	82	104	56	17	827	828	≥256	6	23S-A2075G	Yes	OXA-61 | G57T	GyrA-T86I	(p) tet(O)	(p) APH(2'')-Ii1		(p) APH(3')-IIIa	ANT(6)-Ig				72	30/12/1950	Female	East	74500	Stools	Chicken
CNRERY-02117	211011646101	CAXRUO010000000	27/01/2021	2021	NovaSeq 6000	Campylobacter coli	98.983	95.223	718.214	1 752 384	24	30.04	33	39	30	82	214	206	17	-	-	≥256	6	23S-A2075G			GyrA-T86I	tet(O)								45	27/05/1975	Male	East	88190	Stools	Chicken
CNRERY-02118	211030594001	CAXRNK010000000	20/03/2021	2021	NovaSeq 6000	Campylobacter coli	99.157	96.423	553.48	1 696 951	28	31.0	33	39	30	82	113	44	79	6689	828	≥256	6	23S-A2075G			GyrA-T86I	tet(O)				ANT(6)-Ig				4	06/07/2016	Male	East	70110	Stools	Chicken
CNRERY-02119	211032759101	CAXRNE010000000	23/03/2021	2021	NovaSeq 6000	Campylobacter coli	99.057	95.192	693.99	1 707 769	25	30.36	33	39	30	82	104	56	17	827	828	≥256	6	23S-A2075G	Yes	OXA-193 | no mutation	GyrA-T86I	(p) tet(O)			(p) APH(3')-IIIa	ANT(6)-Ig				92	21/10/1928	Male	East	67650	Stools	Chicken
CNRERY-02120	211040561801	CAXRPP010000000	09/04/2021	2021	NovaSeq 6000	Campylobacter coli	99.26	95.447	680.214	1 699 238	32	31.22	33	39	30	82	113	44	17	872	828	≥256	6	23S-A2075G		OXA-489 | G57T	GyrA-T86I	tet(O)				ANT(6)-If-aadE	ANT(9)-Ic-aad9			24	30/09/1996	Male	North	60000	Stools	Chicken
CNRERY-02121	211045767301	CAXRWB010000000	28/04/2021	2021	NovaSeq 6000	Campylobacter coli	98.986	95.705	812.06	1 835 592	71	28.75	33	38	30	82	118	43	17	1016	828	≥256	6	23S-A2075G			GyrA-T86I	tet(O-32-O)				ANT(6)-Ig				70	02/10/1950	Female	South-East	5350	Stools	Pork
CNRERY-02122	211051022301	CAXRNM010000000	06/05/2021	2021	NovaSeq 6000	Campylobacter coli	98.951	96.444	477.124	1 803 946	32	32.0	33	39	30	82	104	43	17	828	828	≥256	6	23S-A2075G			GyrA-T86I	(p) tet(O-M-O)			APH(3')-IIIa	SAT-4;ANT(6)-If-aadE	ANT(9)-Ic-aad9			29	15/04/1992	Male	South-West	31270	Stools	Pork
CNRERY-02123	211056488901	CAXRUX010000000	21/05/2021	2021	NovaSeq 6000	Campylobacter coli	99.073	95.031	739.189	1 707 959	22	31.09	33	39	30	82	104	56	17	827	828	≥256	6	23S-A2075G	Yes	OXA-193 | no mutation	GyrA-T86I	(p) tet(O)	(p) APH(2'')-Ii1		(p) APH(3')-IIIa	ANT(6)-Ig				22	20/07/1998	Male	West	56150	Stools	Chicken
CNRERY-02124	211056928601	CAXROK010000000	28/05/2021	2021	NovaSeq 6000	Campylobacter coli	98.885	94.819	791.242	1 653 373	37	32.24	33	39	30	82	104	43	17	828	828	≥256	6	23S-A2075G		OXA-193 | G57T	GyrA-T86I	tet(O)		OXA-ΔA69						12	06/01/2009	Male	Paris	77700	Stools	Chicken
CNRERY-02125	211040564201	CAXRPK010000000	09/04/2021	2021	NovaSeq 6000	Campylobacter coli	99.125	94.963	840.031	1 691 534	22	31.23	33	39	30	82	113	47	17	825	828	≥256	6	23S-A2075G		OXA-594 | G57T	GyrA-T86I	tet(O)								4	24/11/2016	Male	East	90140	Stools	Chicken
CNRERY-02126	211069009202	CAXROB010000000	28/06/2021	2021	NovaSeq 6000	Campylobacter coli	98.976	94.916	638.621	1 701 578	22	31.14	33	39	30	82	104	56	17	827	828	≥256 (>8192)	6	23S-A2074G		OXA-193 | G57T	GyrA-T86I	tet(O)				ANT(6)-Ig				7	14/03/2014	Male	South	66350	Stools	Chicken
CNRERY-02127	211078355201	CAXRNN010000000	24/07/2021	2021	NovaSeq 6000	Campylobacter coli	99.146	96.869	1007.197	1 634 946	27	30.81	33	39	30	79	113	47	17	860	828	≥256	6	23S-A2075G		OXA-193 | G57T	GyrA-T86I	tet(O)								15	28/07/2005	Female	East	67370	Stools	Chicken
CNRERY-02128	211089417401	CAXRPC010000000	30/08/2021	2021	NovaSeq 6000	Campylobacter coli	99.18	96.955	563.566	1 790 962	62	30.65	33	39	30	82	113	44	17	872	828	≥256	6	23S-A2075G		OXA-489 | G57T	GyrA-T86I	tet(O)				ANT(6)-If-aadE	ANT(9)-Ic-aad9			74	30/04/1947	Male	South-West	33490	Stools	Chicken
CNRERY-02129	211092782201	CAXRNF010000000	03/09/2021	2021	NovaSeq 6000	Campylobacter coli	99.06	94.515	675.44	1 651 615	16	31.75	33	39	30	82	113	35	17	899	828	64 (128)	6	erm(N)		OXA-193 | G57T	GyrA-T86I	tet(O)								67	23/03/1954	Female	South	12000	Stools	Pork
CNRERY-02130	211108065601	CAXRSR010000000	20/10/2021	2021	NovaSeq 6000	Campylobacter coli	99.26	95.455	693.114	1 698 978	31	31.45	33	39	30	82	113	44	17	872	828	≥256	6	23S-A2075G		OXA-489 | G57T	GyrA-T86I	tet(O)				ANT(6)-If-aadE	ANT(9)-Ic-aad9			61	23/06/1960	Male	South-West	31470	Stools	Chicken
CNRERY-02131	211107949201	CAXRLW010000000	21/10/2021	2021	NovaSeq 6000	Campylobacter coli	99.034	95.471	885.931	1 686 911	34	32.71	33	39	30	79	113	43	17	832	828	≥256	6	23S-A2075G				tet(O)								17	28/05/2004	Female	North	76190	Stools	Chicken
CNRERY-02132	211110539001	CAXRLT010000000	28/10/2021	2021	NovaSeq 6000	Campylobacter coli	99.163	94.649	854.071	1 647 347	26	31.31	33	39	30	82	189	206	17	-	-	≥256	6	23S-A2075G			GyrA-T86I	tet(O-32-O)			APH(3')-IIIa	SAT-4				25	24/01/1996	Female	North	59200	Stools	Chicken
CNRERY-02133	211115089701	CAXRMP010000000	10/11/2021	2021	NovaSeq 6000	Campylobacter coli	98.907	96.928	712.364	1 855 735	36	30.42	33	39	30	82	113	47	17	825	828	≥256	6	23S-A2075G		OXA-193 | G57T	GyrA-T86I	(p) tet(O-32-O)								37	01/06/1984	Male	East	67000	Stools	Chicken
CNRERY-02173	211051402501	CAXRQW010000000	07/05/2021	2021	NovaSeq 6000	Campylobacter coli	98.948	96.42	465.852	1 801 407	30	32.13	33	39	30	82	104	43	17	828	828	≥256	6	23S-A2075G			GyrA-T86I	(p) tet(O-M-O)			APH(3')-IIIa	SAT-4;ANT(6)-If-aadE	ANT(9)-Ic-aad9			79	22/03/1942	Male	South	9350	Stools	Pork
CNRERY-02174	211080515201	CAXRME010000000	24/07/2021	2021	NovaSeq 6000	Campylobacter jejuni	96.989	91.337	910.193	1 759 809	48	29.79	63	34	27	33	45	5	7	6	-	≥256(4096)	6	23S-A2074T			GyrA-T86R									31	15/04/1990	Male	Paris	75020	Stools	Environment
CNRERY-02175	211119826701	CAXRUA010000000	24/11/2021	2021	NovaSeq 6000	Campylobacter coli	99.062	96.722	706.611	1 818 549	39	30.79	33	39	30	82	104	56	17	827	828	≥256	7	23S-A2075G		OXA-489 | no mutation	GyrA-T86I	tet(O-32-O)			APH(3')-IIIa	ANT(6)-Ig				76	09/12/1944	Male	East	71106	Stools	Chicken
CNRERY-02176	211124941501	CAXRMJ010000000	01/12/2021	2021	NovaSeq 6000	Campylobacter coli	98.962	96.911	947.461	1 657 407	30	31.37	-	39	30	82	104	-	17	-	-	≥256	6	23S-A2075G		OXA-193 | G57T	GyrA-T86I	tet(O-M-O)				ANT(6)-Ig				6	22/07/2015	Male	Paris	95310	Stools	Pork
CNRERY-02177	211124966501	CAXRUC010000000	26/11/2021	2021	NovaSeq 6000	Campylobacter coli	98.93	95.388	627.169	1 781 751	41	29.12	33	38	30	82	563	43	17	5304	828	≥256	6	23S-A2075G				tet(O)				ANT(6)-Ig	ANT(9)-Ic-aad9			3	27/09/2018	Female	East	67670	Stools	Pork
CNRERY-02178	211126352901	CAXRLZ010000000	10/12/2021	2021	NovaSeq 6000	Campylobacter coli	99.26	95.455	769.767	1 698 637	32	31.25	33	39	30	82	113	44	17	872	828	≥256	6	23S-A2075G		OXA-489 | G57T	GyrA-T86I	tet(O)				ANT(6)-If-aadE	ANT(9)-Ic-aad9			40	07/06/1981	Male	Center	15000	Stools	Chicken
CNRERY-02179	211001223901	CAXRSK010000000	29/12/2020	2020	NovaSeq 6000	Campylobacter coli	98.95	94.708	589.227	1 711 979	45	29.49	292	66	30	82	113	47	17	7624	-	≥256	6	23S-A2075G		OXA-489 | G57T	GyrA-T86I	tet(O)								53	28/05/1967	Male	South-West	82000	Stools	Chicken
CNRERY-02180	211029603101	CAXRLY010000000	08/03/2021	2021	NovaSeq 6000	Campylobacter coli	99.088	95.027	815.353	1 666 612	29	30.21	33	39	30	79	113	43	17	832	828	≥256	6	23S-A2075G		OXA-193 | G57T	GyrA-T86I	tet(O)								16	11/03/2004	Male	Paris	75011	Stools	Chicken
CNRERY-02182	211080885201	CAXRMV010000000	24/06/2021	2021	NovaSeq 6000	Campylobacter coli	99.003	94.822	840.56	1 634 877	35	30.89	-	39	30	79	113	47	17	-	-	≥256	6	23S-A2075G		OXA-193 | G57T		tet(O)								90	01/01/1931	Female	South-West	31300	Stools	Chicken
CNRERY-02183	211083091701	CAXRLX010000000	11/08/2021	2021	NovaSeq 6000	Campylobacter coli	99.12	95.735	1173.521	1 655 495	43	31.09	33	66	30	79	104	47	17	9571	828	≥256	7	23S-A2075G		OXA-193 | G57T	GyrA-T86I;GyrA-D90Y	tet(O-32-O)				ANT(6)-If-aadE				41	15/12/1979	Male	Paris	92000	Blood	Chicken
CNRERY-02184	211084972101	CAXRMN010000000	15/08/2021	2021	NovaSeq 6000	Campylobacter jejuni	97.04	91.33	983.39	1 757 321	54	29.67	63	34	27	33	45	-	7	-	-	≥256 (2048)	6	23S-A2074T			GyrA-T86R									18	13/04/2003	Male	North-West	61600	Stools	Environment
CNRERY-02185	211096081201	CAXRLQ010000000	16/09/2021	2021	NovaSeq 6000	Campylobacter coli	99.26	95.464	744.273	1 698 919	31	31.45	33	39	30	82	113	44	17	872	828	≥256	6	23S-A2075G		OXA-489 | G57T	GyrA-T86I	tet(O)				ANT(6)-If-aadE	ANT(9)-Ic-aad9			92	18/04/1929	Male	South-West	65000	Stools	Chicken
CNRERY-02186	211100252601	CAXRLU010000000	24/09/2021	2021	NovaSeq 6000	Campylobacter jejuni	99.018	95.266	557.198	1 639 014	22	30.32	4	7	10	4	10	7	1	2109	45	≥256	6	23S-A2075G		OXA-61 | G57T	GyrA-T86I									53	01/01/1968	Male	Paris	94600	Stools	Chicken
CNRERY-02187	211103756401	CAXRSV010000000	04/08/2021	2021	NovaSeq 6000	Campylobacter jejuni	97.031	91.343	823.045	1 758 917	51	29.84	63	34	27	33	45	5	7	6	-	≥256	6	23S-A2074T			GyrA-T86R									19	21/08/2001	Male	West	29200	Stools	Environment
CNRERY-02188	211105045901	CAXRMK010000000	13/10/2021	2021	NovaSeq 6000	Campylobacter coli	99.272	95.463	990.97	1 697 359	40	31.0	33	39	30	82	113	44	17	872	828	≥256	6	23S-A2075G		OXA-489 | G57T	GyrA-T86I	tet(O)				ANT(6)-If-aadE	ANT(9)-Ic-aad9			1	30/11/2019	Male	South-West	46250	Stools	Chicken
CNRERY-02189	211108347601	CAXRSO010000000	18/10/2021	2021	NovaSeq 6000	Campylobacter coli	98.924	94.958	736.914	1 771 327	43	29.4	33	38	44	82	104	43	17	2699	828	≥256	6	23S-A2075G				tet(O-W-32-O)				ANT(6)-Ig				81	29/03/1940	Female	East	69003	Blood	Pork
CNRERY-02237	211110598901	CAXROZ010000000	17/09/2021	2021	NovaSeq 6000	Campylobacter coli	99.03	95.585	1802.361	1 734 836	36	30.83	33	39	30	79	113	47	17	860	828	≥256	6	23S-A2075G		OXA-193 | no mutation		tet(O)								78	29/08/1943	Female	South-West	31470	Stools	Chicken
CNRERY-02238	2020/0133	CAXRPI010000000	29/01/2020	2020	NovaSeq 6000	Campylobacter coli	99.258	95.501	1264.825	1 748 598	36	30.64	33	39	30	82	113	44	17	872	828	≥256	6	23S-A2075G		OXA-489 | G57T	GyrA-T86I	tet(O)				ANT(6)-If-aadE	ANT(9)-Ic-aad9			5	07/05/2014	Male	Paris	78220	Stools	Chicken
CNRERY-02239	211115179901	CAXRPA010000000	02/11/2021	2021	NovaSeq 6000	Campylobacter coli	99.294	96.474	1880.475	1 641 000	37	31.89	33	38	30	79	104	43	17	1595	828	≥256	6	23S-A2075G		OXA-193 | G57T	GyrA-T86I	tet(O-32-O)				ANT(6)-If-aadE	ANT(9)-Ic-aad9			26	25/12/1994	Male	South-East	13830	Stools	Chicken
CNRERY-02240	2020/0237	CAXRWE010000000	28/02/2020	2020	NovaSeq 6000	Campylobacter coli	99.249	97.876	1539.45	1 796 114	81	30.53	33	38	30	173	104	35	68	1109	-	≥256	6	23S-A2075G		OXA-489 | no mutation	GyrA-T86I	tet(O-M-O)				ANT(6)-Ig				7	21/12/2012	Male	South	66160	Stools	Pork
CNRERY-02241	2020/0228	CAXRPG010000000	26/02/2020	2020	NovaSeq 6000	Campylobacter coli	99.265	95.606	1358.844	1 790 321	35	30.77	33	39	30	82	113	44	17	872	828	≥256	6	23S-A2075G		OXA-489 | G57T	GyrA-T86I	tet(O)				ANT(6)-If-aadE	ANT(9)-Ic-aad9			3	12/12/2016	Male	Paris	92120	Stools	Chicken
CNRERY-02242	2020/0153H	CAXRWC010000000	21/04/2020	2020	NovaSeq 6000	Campylobacter coli	98.99	95.628	1852.466	1 775 122	59	30.98	33	38	30	238	104	43	36	2097	828	≥256	6	23S-A2075G		OXA-193 | G57T	GyrA-T86I	tet(O-M-O)	APH(2'')-IIIa		APH(3')-IIIa	ANT(6)-If-aadE	spw			1	26/09/2018	Female	West	17700	Stools	Pork
CNRERY-02243	2020/0303H	CAXROV010000000	12/06/2020	2020	NovaSeq 6000	Campylobacter jejuni	98.58	93.33	1744.11	1 712 663	33	29.97	7	1	2	83	2	3	6	441	-	≥256 (>8192)	6	23S-A2074C		OXA-193 | G57T	GyrA-T86I	tet(O)								83	17/09/1936	Male	South-East	7600	Stools	Chicken
CNRERY-02244	221001421601	CAXRUE010000000	27/12/2021	2021	NovaSeq 6000	Campylobacter coli	99.112	96.57	1428.737	1 759 150	42	30.62	33	39	30	82	113	44	17	872	828	≥256	6	23S-A2075G		OXA-489 | G57T	GyrA-T86I;GyrA-D90Y	tet(O)								62	16/01/1959	Male	North	59000	Stools	Chicken
CNRERY-02245	211112291501	CAXRRD010000000	02/11/2021	2021	NovaSeq 6000	Campylobacter jejuni	98.442	93.183	1527.368	1 700 893	41	28.9	8	10	2	2	11	12	6	354	354	≥256	6	23S-A2074C		OXA-460 | no mutation	GyrA-T86I	tet(O)								51	27/02/1970	Male	West	79000	Stools	Chicken
CNRERY-02247	211119834001	CAXROI010000000	26/07/2021	2021	NovaSeq 6000	Campylobacter coli	99.084	95.407	1324.117	1 662 788	28	30.46	33	39	103	79	248	47	17	-	-	≥256	6	23S-A2075G		OXA-193 | G57T	GyrA-T86I	tet(W)			APH(3')-IIIa	SAT-4				33	18/12/1987	Female	West	85000	Stools	Chicken
CNRERY-02248	2020/0105H	CAXRQO010000000	02/03/2020	2020	NovaSeq 6000	Campylobacter jejuni	96.999	91.669	1523.081	1 795 271	58	30.02	296	34	27	33	45	36	329	5221	-	≥256 (4096)	6	23S-A2074T			GyrA-T86I									67	25/05/1952	Male	South	30150	Stools	Environment
CNRERY-02249	2020/0256	CAXRQF010000000	28/02/2020	2020	NovaSeq 6000	Campylobacter coli	99.005	95.269	1034.07	1 711 522	28	30.82	33	39	30	82	104	56	17	827	828	≥256	6	23S-A2075G		OXA-489 | G57T	GyrA-T86I	tet(O-32-O)	APH(2'')-Ih		APH(3')-IIIa	ANT(6)-Ig	ANT(9)-Ic-aad9			16	30/08/2003	Male	North	59268	Stools	Chicken
CNRERY-02267	2020/0131H	CAXRRA010000000	16/04/2020	2020	NovaSeq 6000	Campylobacter jejuni	97.029	91.416	1806.261	1 759 561	50	30.22	63	34	27	33	45	5	7	6	-	≥256	6	23S-A2074T			GyrA-T86R									32	25/03/1988	Male	Paris	75009	Stools	Environment
CNRERY-02300	2020/0673H	CAXRQK010000000	06/08/2020	2020	NovaSeq 6000	Campylobacter coli	98.937	96.455	518.92	1 726 384	31	30.23	33	39	30	82	104	56	17	827	828	≥256	6	23S-A2075G		OXA-489 | no mutation	GyrA-T86I	tet(O-32-O)			APH(3')-IIIa	ANT(6)-Ig				77	10/05/1943	Male	Center	72000	Stools	Chicken
CNRERY-02301	2020/0791H	CAXRRI010000000	30/08/2020	2020	NovaSeq 6000	Campylobacter coli	98.79	94.545	415.342	1 744 090	53	29.17	33	38	30	82	104	43	17	854	828	≥256	6	23S-A2075G			GyrA-T86I	tet(O-M-O)				ANT(6)-Ig				19	15/07/2001	Female	North	80132	Stools	Pork
CNRERY-02302	2020/0835	CAXRRP010000000	17/06/2020	2020	NovaSeq 6000	Campylobacter coli	98.997	95.416	451.817	1 731 753	26	30.15	547	39	30	79	113	47	17	-	-	≥256	6	23S-A2075G		OXA-193 | G57T		tet(O)		OXA-ΔA69						27	15/10/1992	Female	West	29000	Stools	Chicken
CNRERY-02303	2020/0952H	CAXRRW010000000	20/08/2020	2020	NovaSeq 6000	Campylobacter coli	99.193	96.787	438.586	1 787 020	44	30.25	33	39	30	140	113	44	17	9987	828	≥256	6	23S-A2075G		OXA-489 | G57T	GyrA-T86I	tet(O)				ANT(6)-Ig				3	30/11/2016	Male	South-West	31670	Stools	Chicken
CNRERY-02304	2020/0956H	CAXRRU010000000	06/10/2020	2020	NovaSeq 6000	Campylobacter jejuni	96.998	91.284	401.569	1 758 836	48	29.83	63	34	27	33	45	5	7	6	-	≥256	6	23S-A2074T			GyrA-T86R									32	01/06/1988	Male	South-West	31300	Stools	Environment
CNRERY-02305	2020/0980	CAXRRB010000000	16/06/2020	2020	NovaSeq 6000	Campylobacter coli	98.897	95.322	495.992	1 724 893	21	30.95	33	39	30	82	118	35	17	1153	828	≥256	6	23S-A2075G		OXA-193 | no mutation		tet(O)				ANT(6)-Ig				61	02/10/1958	Female	East	67117	Stools	Pork
CNRERY-02306	2020/1011	CAXRRT010000000	01/07/2020	2020	NovaSeq 6000	Campylobacter coli	99.023	95.925	369.582	1 687 651	38	30.26	292	66	30	82	113	47	17	7624	-	≥256	6	23S-A2075G		OXA-489 | G57T	GyrA-T86I									66	30/03/1954	Male	West	79230	Stools	Chicken
CNRERY-02307	2020/1103	CAXRRE010000000	08/07/2020	2020	NovaSeq 6000	Campylobacter coli	99.189	95.411	535.67	1 747 247	37	31.03	33	39	30	82	113	44	17	872	828	≥256	6	23S-A2075G		OXA-489 | G57T	GyrA-T86I	tet(O)								43	20/05/1977	Female	East	67150	Stools	Chicken
CNRERY-02308	2020/1168	CAXRMR010000000	15/07/2020	2020	NovaSeq 6000	Campylobacter coli	98.876	93.958	316.921	1 818 102	67	28.36	33	38	30	82	563	85	17	9947	828	≥256	6	23S-A2075G				tet(O)				ANT(6)-Ig				56	29/08/1963	Female	Paris	75009	Stools	Pork
CNRERY-02309	2020/1362	CAXRRX010000000	28/07/2020	2020	NovaSeq 6000	Campylobacter coli	99.036	94.956	630.118	1 683 259	30	29.9	33	39	30	82	113	43	527	-	-	≥256	6	23S-A2075G		OXA-489 | G57T	GyrA-T86I	tet(O)								18	11/04/2002	Male	North	80260	Stools	Chicken
CNRERY-02311	2020/1417	CAXRQI010000000	03/08/2020	2020	NovaSeq 6000	Campylobacter coli	99.244	96.782	385.623	1 915 625	75	29.19	33	39	30	82	113	43	41	1119	828	≥256	6	23S-A2075G		OXA-193 | G57T	GyrA-T86I	tet(O-32-O)				ANT(6)-If-aadE	ANT(9)-Ic-aad9			1	16/08/2018	Male	Paris	93210	Stools	Chicken
CNRERY-02312	2020/1611	CAXRMA010000000	03/08/2020	2020	NovaSeq 6000	Campylobacter coli	99.197	97.293	1261.445	1 709 252	35	30.71	33	39	30	79	113	43	17	832	828	≥256	6	23S-A2075G		OXA-193 | G57T	GyrA-T86I	tet(O)								86	12/09/1933	Male	South-East	13005	Stools	Chicken
CNRERY-02313	2020/1675	CAXRMQ010000000	18/08/2020	2020	NovaSeq 6000	Campylobacter coli	99.222	96.858	501.028	1 772 261	37	29.46	33	39	30	82	113	44	17	872	828	≥256	6	23S-A2075G		OXA-489 | G57T	GyrA-T86I	tet(O)								81	20/04/1939	Female	South	12420	Stools	Chicken
CNRERY-02314	2020/1832	CAXRQV010000000	02/09/2020	2020	NovaSeq 6000	Campylobacter coli	99.067	95.005	470.099	1 669 491	19	31.68	33	39	30	79	113	43	17	832	828	≥256	6	23S-A2075G		OXA-193 | G57T	GyrA-T86I	tet(O)								14	14/03/2006	Male	South-West	65150	Stools	Chicken
CNRERY-02315	2020/1923	CAXRMG010000000	18/09/2020	2020	NovaSeq 6000	Campylobacter coli	98.884	94.977	633.294	1 764 138	69	29.58	33	38	30	82	113	35	17	2713	828	≥256	6	23S-A2075G		OXA-193 | G57T	GyrA-T86I	tet(O)			APH(3')-IIIa	ANT(6)-If-aadE				48	13/02/1972	Female	East	88440	Stools	Pork
CNRERY-02316	2020/1971	CAXRLS010000000	15/09/2020	2020	NovaSeq 6000	Campylobacter coli	99.251	95.437	574.69	1 698 126	36	31.08	33	39	30	82	113	44	17	872	828	≥256	6	23S-A2075G		OXA-489 | G57T	GyrA-T86I	tet(O)				ANT(6)-If-aadE	ANT(9)-Ic-aad9			13	01/12/2006	Male	East	67360	Stools	Chicken
CNRERY-02317	2020/1999	CAXRTC010000000	26/09/2020	2020	NovaSeq 6000	Campylobacter coli	99.231	95.083	385.306	1 629 488	21	30.71	33	39	30	79	113	47	17	860	828	≥256	6	23S-A2075G		OXA-489 | no mutation	GyrA-T86I	tet(O)								89	13/08/1931	Female	North-West	14017	Stools	Chicken
CNRERY-02318	2020/2139	CAXRST010000000	10/10/2020	2020	NovaSeq 6000	Campylobacter coli	99.013	94.99	322.189	1 685 784	24	31.88	33	39	30	82	104	56	17	827	828	≥256	6	23S-A2075G		OXA-489 | no mutation	GyrA-T86I	tet(O-M-O)				ANT(6)-Ig				69	22/12/1950	Female	South-West	31430	Stools	Chicken
CNRERY-02320	2020/2243	CAXRTW010000000	26/10/2020	2020	NovaSeq 6000	Campylobacter coli	98.996	95.124	502.168	1 689 208	34	30.5	33	39	30	79	113	43	17	832	828	≥256	6	23S-A2075G			GyrA-T86I	tet(O)								26	26/03/1994	Female	East	25150	Stools	Chicken
CNRERY-02551	231016691101	CAXRUG010000000	31/01/2023	2023	NovaSeq 6000	Campylobacter coli	98.896	95.177	555.659	1 698 827	36	31.44	33	39	30	82	113	43	17	829	828	≥256	7	23S-A2075G		OXA-193 | G57T	GyrA-T86I	tet(O)				ANT(6)-If-aadE	ANT(9)-Ic-aad9			50	12/03/1972	Female	South	34140	Blood	Chicken
CNRERY-02662	221040472301	CAXRTI010000000	06/04/2022	2022	NovaSeq 6000	Campylobacter coli	98.991	95.036	387.66	1 707 778	27	31.15	33	39	30	82	104	56	17	827	828	≥256	6	23S-A2075G	Yes	OXA-193 | no mutation	GyrA-T86I	(p) tet(O)	(p) APH(2'')-Ii1		(p) APH(3')-IIIa	ANT(6)-Ig				13	29/12/2008	Male	Paris	95330	Stools	Chicken
CNRERY-02663	221046414701	CAXRVD010000000	16/01/2022	2022	NovaSeq 6000	Campylobacter jejuni	98.301	91.878	183.649	1 607 569	27	31.26	2	10	2	4	19	3	6	1044	658	≥256	6	23S-A2074C		OXA-632 | new-promoter	GyrA-T86I;GyrA-D90Y	tet(O)								17	11/10/2004	Male	South	81580	Stools	Chicken
CNRERY-02664	2018/0497	CAXRTL010000000	02/03/2018	2018	NovaSeq 6000	Campylobacter coli	99.222	95.288	267.549	1 695 113	32	30.59	33	39	30	82	113	44	17	872	828	≥256	6	23S-A2075G		OXA-193; OXA61-A61G	GyrA-T86I									42	14/06/1975	Female	Center	42400	Stools	Chicken
CNRERY-02666	211002114601	CAXRVR010000000	27/12/2020	2020	NovaSeq 6000	Campylobacter coli	99.22	96.587	115.854	1 728 979	30	29.93	33	39	30	140	113	44	17	9987	828	≥256	6	23S-A2075G		OXA-489 | G57T	GyrA-T86I	tet(O)				ANT(6)-Ig				12	11/08/2008	Male	Center	63270	Stools	Chicken
CNRERY-02667	221018690301	CAXRUI010000000	05/02/2022	2022	NovaSeq 6000	Campylobacter coli	98.924	95.373	427.841	1 782 941	34	30.15	33	38	30	82	563	43	17	5304	828	≥256	6	23S-A2075G				tet(O)				ANT(6)-Ig	ANT(9)-Ic-aad9			69	05/10/1952	Female	Paris	95190	Stools	Pork
CNRERY-02668	201111359401	CAXRVN010000000	10/12/2020	2020	NovaSeq 6000	Campylobacter coli	99.135	94.447	102.887	1 650 142	23	31.35	33	39	30	82	113	35	17	899	828	96 (128)	7	erm(N)		OXA-193 | G57T	GyrA-T86I	tet(O)								17	13/05/2003	Male	Paris	93800	Stools	Chicken
CNRERY-02669	2020/0154H	CAXRUD010000000	29/04/2020	2020	NovaSeq 6000	Campylobacter coli	99.026	95.51	191.011	1 798 173	68	30.85	33	39	30	79	104	206	17	1628	828	≥256	6	23S-A2075G		OXA-193 | G57T	GyrA-T86I;GyrA-D90N	tet(O-32-O)			APH(3')-IIIa	SAT-4				26	29/08/1993	Female	South-West	33000	Stools	Chicken
CNRERY-02670	221086665501	CAXRVF010000000	23/08/2022	2022	NovaSeq 6000	Campylobacter coli	99.043	95.315	338.416	1 762 776	45	30.73	33	39	30	82	104	206	17	1770	828	≥256	6	23S-A2075G		OXA-193 | G57T	GyrA-T86I	tet(O-32-O)			APH(3')-IIIa	ANT(6)-If-aadE;SAT-4	ANT(9)-Ic-aad9			1	04/04/2021	Male	South-East	26200	Stools	Chicken
CNRERY-02671	201105992701	CAXRSI010000000	30/11/2020	2020	NovaSeq 6000	Campylobacter coli	99.201	96.831	229.101	1 818 044	35	29.71	33	39	30	140	113	44	17	9987	828	≥256 (4096)	6	23S-A2075G		OXA-489 | G57T	GyrA-T86I	tet(O)				ANT(6)-Ig				2	25/05/2018	Female	Paris	75012	Stools	Chicken
CNRERY-02672	2018/1028	CAXROX010000000	14/06/2018	2018	NovaSeq 6000	Campylobacter coli	99.065	95.113	415.991	1 688 128	31	29.77	33	39	30	79	113	43	527	8104	828	≥256	6	23S-A2075G			GyrA-T86I	tet(O)								38	24/11/1979	Male	East	70240	Stools	Chicken
CNRERY-02673	221037028001	CAXRUN010000000	25/03/2022	2022	NovaSeq 6000	Campylobacter coli	99.042	95.553	442.667	1 767 141	28	31.54	33	38	30	238	104	43	36	2097	828	≥256	6	23S-A2075G		OXA-193 | G57T	GyrA-T86I	tet(O-M-O)	APH(2'')-IIIa		APH(3')-IIIa	ANT(6)-If-aadE	spw			84	09/05/1937	Male	East	25400	Stools	Pork
CNRERY-02674	2018/0143	CAXRPD010000000	24/01/2018	2018	NovaSeq 6000	Campylobacter coli	99.239	97.332	165.094	1 703 285	42	30.55	33	38	30	173	104	35	68	1109	-	≥256	6	23S-A2075G		OXA-489 | no mutation	GyrA-T86I	tet(O)				ANT(6)-Ig				9	14/05/2008	Male	South	11100	Stools	Pork
CNRERY-02676	2018/0076H	CAXRTS010000000	11/01/2018	2018	NovaSeq 6000	Campylobacter coli	99.157	97.13	390.973	1 817 440	57	29.77	33	38	30	173	104	35	68	1109	-	≥256	6	23S-A2075G			GyrA-T86I	tet(O)				ANT(6)-Ig				70	26/08/1947	Female	South-East	38118	Stools	Pork
CNRERY-02677	221054837301	CAXRNZ010000000	16/05/2022	2022	NovaSeq 6000	Campylobacter coli	99.224	95.393	334.753	1 704 921	29	30.55	33	39	30	140	113	44	17	9987	828	≥256	6	23S-A2075G		OXA-489 | G57T	GyrA-T86I	tet(O)				ANT(6)-Ig				40	04/12/1981	Female	South-West	31410	Stools	Chicken
CNRERY-02678	221088188201	CAXRTH010000000	26/08/2022	2022	NovaSeq 6000	Campylobacter coli	99.137	95.932	221.686	1 748 793	32	31.84	33	39	30	82	104	47	17	1055	828	≥256 (>8192)	6	erm(B)		OXA-578 | G57T	GyrA-T86I	tet(O-32-O)				ANT(6)-If-aadE	ANT(9)-Ic-aad9			52	30/05/1970	Female	South-East	4000	Stools	Chicken
CNRERY-02679	2018/0131H	CAXRVV010000000	14/03/2018	2018	NovaSeq 6000	Campylobacter coli	98.965	94.573	963.799	1 835 403	48	30.85	33	38	30	82	113	43	17	1563	828	≥256	6	23S-A2075G		OXA-193 | no mutation	GyrA-T86I	tet(O)				ANT(6)-Ig				91	27/07/1926	Male	West	44190	Stools	Pork
CNRERY-02680	221008925501	CAXRSM010000000	13/01/2022	2022	NovaSeq 6000	Campylobacter jejuni	96.966	91.299	351.749	1 759 474	47	29.96	63	34	27	33	45	5	7	6	-	≥256 (8192)	6	23S-A2074T			GyrA-T86R									39	10/08/1982	Male	West	16600	Stools	Environment
CNRERY-02681	201106047601	CAXRUM010000000	02/12/2020	2020	NovaSeq 6000	Campylobacter coli	98.927	94.586	405.03	1 696 469	28	30.57	33	39	30	78	104	43	17	1068	828	≥256	6	23S-A2075G		OXA-193 | G57T	GyrA-T86I	tet(O)				ANT(6)-Ig				81	05/03/1939	Male	West	79600	Stools	Pork
CNRERY-02682	221021432901	CAXRVX010000000	16/02/2022	2022	NovaSeq 6000	Campylobacter coli	99.115	95.286	401.747	1 749 525	33	30.27	33	39	30	82	113	44	17	872	828	≥256	6	23S-A2075G		OXA-489 | G57T	GyrA-T86I	tet(O)								5	12/06/2016	Male	East	1380	Stools	Chicken
CNRERY-02683	2018/0505h	CAXRVL010000000	10/07/2018	2018	NovaSeq 6000	Campylobacter coli	99.036	96.556	512.311	1 728 290	27	30.78	33	39	30	82	104	56	17	827	828	≥256	6	23S-A2075G		OXA-489 | no mutation	GyrA-T86I	tet(O-32-O)			APH(3')-IIIa	ANT(6)-Ig				76	01/03/1942	Female	East	69140	Stools	Chicken
CNRERY-02684	2018/0444h	CAXRQP010000000	28/06/2018	2018	NovaSeq 6000	Campylobacter coli	98.909	94.944	471.444	1 808 232	58	28.14	33	38	30	79	563	43	17	7286	828	≥256	6	23S-A2075G			GyrA-T86I	tet(O)				ANT(6)-Ig				44	03/08/1973	Female	South-West	40800	Stools	Pork
CNRERY-02685	221061398101	CAXRMO010000000	07/06/2022	2022	NovaSeq 6000	Campylobacter coli	98.663	94.968	157.028	1 774 652	52	28.4	-	38	30	82	104	35	17	-	-	≥256	6	23S-A2075G		OXA-193 | G57T	GyrA-T86I	tet(O)								74	18/06/1947	Female	South-East	7500	Blood	Pork
CNRERY-02686	2018/0031	CAXRML010000000	10/01/2018	2018	NovaSeq 6000	Campylobacter coli	99.1	95.086	288.299	1 671 743	37	30.51	33	39	30	79	113	43	17	832	828	≥256	8	23S-A2075G		OXA-193 | G57T		tet(O)								62	31/10/1955	Female	East	74540	Stools	Chicken
CNRERY-02687	221092338601	CAXRMC010000000	30/08/2022	2022	NovaSeq 6000	Campylobacter coli	99.012	94.597	400.522	1 652 387	18	31.44	33	39	30	82	118	117	17	1550	828	≥256 (256)	6	erm(N)		OXA-193 | G57T	GyrA-T86I	tet(O)								73	24/07/1949	Female	South-West	31600	Stools	Chicken
CNRERY-02688	2018/0022	CAXRMW010000000	08/01/2018	2018	NovaSeq 6000	Campylobacter coli	99.105	95.089	130.098	1 673 644	34	30.71	33	39	30	79	113	43	17	832	828	≥256	6	23S-A2075G		OXA-193 | G57T		tet(O)								62	11/07/1955	Female	Paris	92130	Stools	Chicken
CNRERY-02689	221013558501	CAXRMT010000000	29/01/2022	2022	NovaSeq 6000	Campylobacter coli	98.969	96.572	503.569	1 740 363	28	30.07	33	39	30	82	104	56	17	827	828	≥256 (>8192)	6	23S-A2075G		OXA-489 | no mutation	GyrA-T86I	tet(O-32-O)	APH(2'')-Ih		APH(3')-IIIa	ANT(6)-Ig	ANT(9)-Ic-aad9			75	03/05/1946	Female	South	66700	Stools	Chicken
CNRERY-02690	201112093702	CAXRQN010000000	14/12/2020	2020	NovaSeq 6000	Campylobacter jejuni	98.455	93.548	147.197	1 740 836	88	29.82	-	17	5	2	10	59	6	-	-	≥256 (>8192)	7	23S-A2074C				tet(O)								82	22/06/1938	Female	South-West	47130	Stools	Chicken
CNRERY-02691	221020118701	CAXROO010000000	09/02/2022	2022	NovaSeq 6000	Campylobacter coli	99.004	96.567	296.989	1 860 493	35	29.46	33	39	30	82	104	56	17	827	828	≥256	6	23S-A2075G	Yes	OXA-193 | no mutation	GyrA-T86I	(p) tet(O)			(p) APH(3')-IIIa	ANT(6)-Ig				48	14/10/1973	Male	South-West	31830	Stools	Chicken
CNRERY-02694	2019/0141H	CAXRNY010000000	25/03/2019	2019	NovaSeq 6000	Campylobacter coli	99.09	95.207	402.538	1 676 692	25	30.8	33	39	30	79	113	43	17	832	828	≥256 (2048)	6	23S-A2075G		OXA-193 | G57T		tet(O)								9	11/02/2010	Male	South	30100	Stools	Chicken
CNRERY-02697	2018/0587H	CAXRNX010000000	29/07/2018	2018	NovaSeq 6000	Campylobacter coli	99.183	94.838	370.823	1 685 721	27	31.96	33	39	30	82	113	47	17	825	828	≥256	6	23S-A2075G		OXA-489 | no mutation	GyrA-T86I	tet(O-M-O)				ANT(6)-Ig				56	17/07/1962	Male	South-East	38118	Stools	Chicken
CNRERY-02698	2019/1724	CAXRPY010000000	12/08/2019	2019	NovaSeq 6000	Campylobacter coli	99.141	94.261	347.133	1 701 418	24	31.62	33	39	30	82	113	47	17	825	828	≥256 (4096)	6	23S-A2075G			GyrA-T86I	tet(O-M-O)				ANT(6)-If-aadE;ANT(6)-Ig	ANT(9)-Ic-aad9			15	31/01/2004	Male	South-West	33210	Stools	Chicken
CNRERY-02699	2019/0189	CAXRNP010000000	07/02/2019	2019	NovaSeq 6000	Campylobacter coli	99.105	94.855	429.888	1 649 891	24	31.96	33	39	30	82	113	47	17	825	828	≥256	6	23S-A2075G			GyrA-T86I	tet(O)								72	18/10/1946	Female	East	1150	Stools	Chicken
CNRERY-02706	2018/2535	CAXRQG010000000	11/11/2018	2018	NovaSeq 6000	Campylobacter coli	99.132	96.832	368.995	1 719 606	29	30.38	-	39	30	82	104	56	17	-	-	≥256	6	23S-A2075G		OXA-489 | no mutation	GyrA-T86I	tet(O-32-O)			APH(3')-IIIa					74	14/12/1943	Female	East	1230	Stools	Chicken
CNRERY-02707	2019/1388	CAXRSA010000000	17/07/2019	2019	NovaSeq 6000	Campylobacter coli	99.079	96.165	333.55	1 867 294	47	30.81	33	39	30	79	113	35	17	1666	828	≥256	6	23S-A2075G		OXA-489 | no mutation	GyrA-T86I	tet(O-32-O)				ANT(6)-If-aadE				39	14/07/1980	Female	East	88000	Stools	Chicken
CNRERY-02710	2018/0431	CAXROD010000000	04/04/2018	2018	NovaSeq 6000	Campylobacter coli	98.93	95.991	342.398	1 757 842	32	32.75	33	39	30	82	104	43	17	828	828	≥256	6	23S-A2075G							APH(3')-IIIa	ANT(6)-If-aadE;SAT-4				81	30/10/1936	Female	North	59190	Stools	Pork
CNRERY-02716	2019/2907	CAXRSB010000000	07/12/2019	2019	NovaSeq 6000	Campylobacter jejuni	96.817	91.537	349.629	1 881 546	46	29.91	296	34	27	33	697	545	213	7010	-	≥256	6	23S-A2074T			GyrA-T86I	(p) tet(O)								28	20/06/1991	Male	North	60120	Stools	Environment
CNRERY-02719	2019/2622	CAXROA010000000	12/11/2019	2019	NovaSeq 6000	Campylobacter coli	99.164	95.506	484.121	1 661 000	37	30.62	2	39	30	79	113	47	17	-	-	≥256	6	23S-A2075G		OXA-193 | no mutation	GyrA-T86I	tet(O)								58	23/09/1961	Female	North	28630	Stools	Chicken
CNRERY-02723	2019/2690	CAXRRN010000000	05/11/2019	2019	NovaSeq 6000	Campylobacter coli	99.192	96.027	377.875	1 770 682	79	28.08	33	39	30	79	104	47	17	830	828	≥256	6	23S-A2075G		OXA-579 | no mutation	GyrA-T86I	tet(O)								16	26/01/2003	Male	East	67630	Stools	Chicken
CNRERY-02725	2019/0855h	CAXROM010000000	11/09/2019	2019	NovaSeq 6000	Campylobacter coli	98.906	94.91	372.062	1 754 078	45	28.2	33	38	30	79	563	43	17	7286	828	≥256	6	23S-A2075G			GyrA-T86I	tet(O)				ANT(6)-Ig				68	19/02/1951	Male	South-East	84330	Stools	Pork
CNRERY-02735	2019/0274H	CAXRRK010000000	16/05/2019	2019	NovaSeq 6000	Campylobacter coli	98.847	95.237	346.227	1 813 274	64	28.61	33	38	30	82	118	43	17	1016	828	≥256	6	23S-A2075G			GyrA-T86I	tet(O-32-O)				ANT(6)-Ig				69	30/01/1950	Male	South-East	7100	Stools	Pork
CNRERY-02739	2019/0593	CAXRRR010000000	12/04/2019	2019	NovaSeq 6000	Campylobacter coli	99.05	95.086	387.792	1 804 015	29	33.03	33	39	30	82	104	56	17	827	828	≥256	6	23S-A2075G	Yes	OXA-193 | new-promoter	GyrA-T86I	(p) tet(O)	(p) APH(2'')-Ii1;APH(2'')-If			ANT(6)-Ig	spw			69	25/03/1950	Male	East	67500	Stools	Chicken
CNRERY-02743	2019/2320	CAXRPH010000000	01/10/2019	2019	NovaSeq 6000	Campylobacter coli	98.89	96.75	491.039	1 812 312	59	30.64	33	153	30	82	104	44	17	1438	828	≥256	6	23S-A2075G			GyrA-T86I	tet(O)				ANT(6)-Ig	ANT(9)-Ic-aad9			62	27/03/1957	Female	North-West	61600	Stools	Pork
CNRERY-02745	2018/1561	CAXRRZ010000000	27/07/2018	2018	NovaSeq 6000	Campylobacter coli	98.945	95.235	216.319	1 725 745	47	29.36	32	39	30	82	113	35	36	9839	-	≥256	6	23S-A2075G		OXA-578 | no mutation	GyrA-T86I	tet(O)	APH(2'')-IIIa		APH(3')-IIIa	ANT(6)-If-aadE	spw;ANT(9)-Ic-aad9			45	30/09/1972	Male	East	67170	Stools	Pork
CNRERY-02747	2019/0812	CAXRQS010000000	17/05/2019	2019	NovaSeq 6000	Campylobacter coli	99.027	96.516	397.185	1 734 463	30	31.23	33	39	30	82	104	56	17	827	828	≥256	6	23S-A2075G		OXA-489 | no mutation	GyrA-T86I	tet(O)	APH(2'')-If		APH(3')-IIIa	ANT(6)-If-aadE;ANT(6)-Ig	ANT(9)-Ic-aad9			22	31/05/1996	Male	West	56150	Stools	Chicken
CNRERY-02752	2018/1887	CAXRSS010000000	24/08/2018	2018	NovaSeq 6000	Campylobacter coli	99.033	95.046	351.601	1 703 979	22	31.91	33	39	30	79	113	43	17	832	828	≥256	6	23S-A2075G		OXA-193 | G57T	GyrA-T86I	tet(O)								2	09/11/2015	Male	Paris	94340	Stools	Chicken
CNRERY-02753	2019/1099H	CAXRTD010000000	31/12/2019	2019	NovaSeq 6000	Campylobacter coli	99.076	94.958	410.72	1 647 584	29	30.66	33	176	30	82	113	43	17	1586	828	≥256	6	23S-A2075G		OXA-489 | no mutation	GyrA-T86I	tet(O)								0	15/02/2019	Male	Paris	92700	Stools	Chicken
CNRERY-02755	2019/0055H	CAXRUU010000000	18/02/2019	2019	NovaSeq 6000	Campylobacter coli	98.779	96.822	537.101	1 847 421	44	31.18	33	38	30	82	104	43	17	854	828	≥256	6	23S-A2075G			GyrA-T86I	tet(O-M-O)				ANT(6)-Ig				0	24/05/2018	Female	South-East	84130	Stools	Pork
CNRERY-02759	2019/2963	CAXRUF010000000	25/12/2019	2019	NovaSeq 6000	Campylobacter coli	99.047	95.492	400.361	1 920 716	100	28.4	33	39	30	-	104	206	17	-	-	≥256	6	23S-A2075G	Yes	OXA-489 | G57T	GyrA-T86I	(p) tet(O)			(p) APH(3')-IIIa	(p) SAT-4				45	24/09/1974	Male	West	44300	Stools	Chicken
CNRERY-02765	2019/0188	CAXRND010000000	07/02/2019	2019	NovaSeq 6000	Campylobacter coli	99.127	94.839	432.485	1 650 076	26	31.58	33	39	30	82	113	47	17	825	828	≥256	6	23S-A2075G			GyrA-T86I	tet(O)								69	17/11/1949	Male	East	1330	Stools	Chicken
CNRERY-02766	2019/1038H	CAXRSH010000000	28/11/2019	2019	NovaSeq 6000	Campylobacter coli	99.089	96.312	488.247	1 774 524	26	31.54	33	39	30	82	104	43	406	10071	828	≥256	6	23S-A2075G			GyrA-T86I					ANT(6)-Ig				93	31/01/1926	Male	South-East	84800	Stools	Pork
CNRERY-02767	2019/2342	CAXRUQ010000000	28/09/2019	2019	NovaSeq 6000	Campylobacter coli	99.545	97.533	610.05	1 684 625	32	30.81	33	39	30	115	113	85	17	3777	828	≥256	6	23S-A2075G		OXA-489 | no mutation	GyrA-T86I	tet(O-32-O)								30	02/03/1989	Female	West	49300	Stools	Chicken
CNRERY-02769	2019/2489	CAXRUJ010000000	24/10/2019	2019	NovaSeq 6000	Campylobacter coli	98.852	94.993	466.793	1 769 884	65	28.65	33	38	30	82	104	43	36	1556	828	≥256	6	23S-A2075G			GyrA-T86I	tet(O)			APH(3')-IIIa	ANT(6)-Ig;SAT-4	spw			67	25/10/1951	Male	East	88000	Stools	Pork
CNRERY-02772	2018/0528	CAXRTF010000000	22/04/2018	2018	NovaSeq 6000	Campylobacter coli	99.125	95.052	394.175	1 654 605	27	32.37	33	39	418	82	104	85	17	7159	828	≥256	6	23S-A2075G		OXA-579 | no mutation	GyrA-T86I	tet(O)								65	08/03/1953	Male	Center	36000	Stools	Chicken
CNRERY-02776	2018/0527	CAXRUP010000000	25/04/2018	2018	NovaSeq 6000	Campylobacter coli	99.156	95.065	501.675	1 653 044	30	31.8	33	39	418	82	104	85	17	7159	828	≥256	6	23S-A2075G		OXA-579 | no mutation	GyrA-T86I	tet(O)								14	20/04/2004	Male	East	69640	Stools	Chicken
CNRERY-02777	2019/2552	CAXRNA010000000	21/10/2019	2019	NovaSeq 6000	Campylobacter coli	98.931	94.667	464.111	1 715 698	22	31.0	33	38	30	82	104	43	17	854	828	≥256	6	23S-A2075G			GyrA-T86I	tet(O)				ANT(6)-Ig				26	16/08/1993	Female	South-West	31200	Stools	Pork
CNRERY-02785	2018/2047	CAXRTJ010000000	06/09/2018	2018	NovaSeq 6000	Campylobacter coli	98.957	96.385	368.797	1 728 238	32	31.06	33	39	30	82	104	56	17	827	828	≥256	6	23S-A2075G		OXA-489 | no mutation	GyrA-T86I	tet(O-32-O)			APH(3')-IIIa	ANT(6)-Ig				37	23/07/1981	Female	North	80400	Stools	Chicken
CNRERY-02799	2018/2511	CAXRNJ010000000	11/11/2018	2018	NovaSeq 6000	Campylobacter coli	98.997	95.244	490.121	1 726 129	35	30.23	32	39	30	82	113	35	36	9839	-	≥256	6	23S-A2075G		OXA-578 | no mutation	GyrA-T86I	tet(O)	APH(2'')-IIIa		APH(3')-IIIa	ANT(6)-If-aadE	spw;ANT(9)-Ic-aad9			36	03/08/1982	Male	Paris	75010	Stools	Pork
CNRERY-02801	2018/1178	CAXRSE010000000	27/06/2018	2018	NovaSeq 6000	Campylobacter coli	99.104	95.145	437.204	1 673 575	27	29.89	33	39	30	79	113	43	17	832	828	≥256	6	23S-A2075G		OXA-193 | G57T		tet(O)								42	17/08/1975	Female	North	80100	Stools	Chicken
CNRERY-02802	2018/1306	CAXROF010000000	04/07/2018	2018	NovaSeq 6000	Campylobacter coli	98.74	95.264	390.641	1 774 219	36	31.92	33	38	30	82	104	35	36	890	828	≥256	6	23S-A2075G			GyrA-T86I	tet(O)			APH(3')-IIIa	SAT-4;ANT(6)-If-aadE	ANT(9)-Ic-aad9			2	08/08/2015	Male	Paris	94240	Stools	Pork
CNRERY-02806	2019/2599	CAXRNT010000000	07/11/2019	2019	NovaSeq 6000	Campylobacter coli	98.843	94.636	443.38	1 680 074	22	31.5	33	39	30	82	113	35	17	899	828	≥256	6	23S-A2075G		OXA-193 | no mutation	GyrA-T86I	tet(O-M-O)				ANT(6)-Ig				35	19/01/1984	Female	North	59200	Stools	Pork
CNRERY-02958	2018/0920H	CAXRUV010000000	03/11/2018	2018	NovaSeq 6000	Campylobacter coli	98.599	95.593	889.645	3 235 514	320	30.71	3	1	5	17	11	11	6	49	49	≥256	6	23S-A2075G		OXA-461 | G57T	GyrA-T86I	tet(O)								7	28/12/2010	Female	North-West	50000	Stools	Ruminant
